# Supplementary material for: A high-density genetic map and QTL mapping of leaf traits and glucosinolates in Barbarea vulgaris
Source: BMC Genomics. 2019 May 14;20:371. doi: 10.1186/s12864-019-5769-z (PMC6518621; doi:10.1186/s12864-019-5769-z)
Supplement: Supplementary file 2 — Table S1. Anchoring of sequenced contigs of G-type Barbarea vulgaris to the eight linkage groups. Table S2. Comparison of anchored contig information between this and the best previous Barbarea vulgaris genome assembly. Table S3. The trichome density, color, maximum leaf length and width, and glucosinolate content in the leaves of each individual of the F2 population of Barbarea vulgaris (ZIP 1442 kb) [file 12864_2019_5769_MOESM2_ESM.zip › Table S1.xlsx]

## Sheet: Table S1
Linkage	Marker	Dis(cM)	CHROM	RadRef	POS	1	2-1	3-1	4-1	5-1	6-1	7-1	8-1	9-1	10-1	11-1	12-1	13-1	14-1	15-1	16-1	17-1	18-1	19	20-1	21-1	22-1	23-1	24-1	25-1	26-1	27-1	28	29-1	30-1	31-1	32-1	33	34-1	35-1	36-1	37-1	38-1	39-1	40-1	41-1	42-1	43-1	44-1
LG1	M0733	0	Contig352:52601:53015	464481.fasta.result.contigs.fa_1	301	a	h	a	h	h	h	h	h	h	h	h	h	h	h	-	h	b	b	h	b	h	a	b	-	-	b	-	a	h	-	a	b	h	h	a	h	a	a	b	h	a	a	h	a
LG1	M1628	1.909	Contig352:2156:1773	2464575.fasta.result.contigs.fa_1	342	a	h	-	h	h	h	-	-	h	-	h	h	h	h	b	b	b	b	h	b	h	a	b	h	-	h	a	-	h	b	a	h	h	h	a	h	a	a	-	h	a	a	h	a
LG1	M0631	4.059	Contig3032:24884:25282	211229.fasta.result.contigs.fa_1	71	h	h	-	h	h	h	h	h	h	h	h	b	-	h	b	h	b	-	h	b	h	a	b	h	h	b	h	a	-	h	h	b	b	h	a	a	a	a	b	h	a	a	h	a
LG1	M0633	4.593	Contig296:5018:5482	227727.fasta.result.contigs.fa_1	385	a	h	-	h	-	h	a	h	h	h	h	h	h	h	b	h	b	b	h	b	h	h	b	h	h	b	a	a	h	h	-	h	b	h	a	a	h	-	b	h	-	a	h	a
LG1	M1412	5.847	Contig219:128866:128430	1374304.fasta.result.contigs.fa_1	374	a	h	h	-	h	h	a	h	h	h	h	h	h	h	b	h	h	b	h	b	h	a	b	h	h	-	a	-	h	h	a	b	b	h	a	-	a	-	b	h	h	-	-	-
LG1	M0446	7.602	Contig4373:4959:4541	266090.fasta.result.contigs.fa_1	348	-	h	h	b	h	-	h	h	h	h	h	h	h	h	-	-	b	b	h	b	h	h	b	h	-	b	h	a	h	h	a	b	h	-	a	a	a	a	-	b	h	a	h	a
LG1	M0445	8.734	Contig4373:4959:4541	266090.fasta.result.contigs.fa_1	337	-	h	h	b	h	-	h	h	h	h	h	h	h	h	-	h	b	b	h	b	h	h	b	h	a	b	h	a	h	h	a	b	h	-	a	a	a	a	-	-	h	a	h	a
LG1	M0444	9.256	Contig4373:4959:4541	266090.fasta.result.contigs.fa_1	329	-	h	h	b	h	h	h	h	h	h	h	h	h	h	h	h	b	-	h	b	h	-	b	h	a	b	h	a	h	h	a	b	a	-	a	a	a	a	-	-	h	a	-	a
LG1	M0848	9.933	Contig6253:407:278	44072.fasta.result.contigs.fa_2	85	h	h	-	b	h	h	h	h	h	h	h	h	h	h	h	h	b	b	h	b	h	a	b	h	h	b	a	a	h	h	a	b	h	h	a	a	a	a	b	h	a	a	h	a
LG1	M0807	11.081	Contig342:94894:94553	223201.fasta.result.contigs.fa_1	202	h	h	-	h	h	h	h	h	h	h	h	h	h	h	b	h	b	b	h	b	h	h	b	h	h	b	a	h	h	h	h	b	h	h	a	a	a	a	b	h	a	a	a	a
LG1	M1928	11.537	Contig1683:26065:25655	491942.fasta.result.contigs.fa_1	17	h	h	a	h	h	h	a	h	h	a	h	h	h	-	b	h	h	-	h	b	h	h	h	h	h	b	a	a	-	h	a	b	h	h	a	a	a	a	h	a	-	a	h	a
LG1	M1473	12.022	Contig1969:28772:28623	1486061.fasta.result.contigs.fa_2	19	a	h	h	b	h	h	a	h	h	h	h	h	h	h	b	h	-	b	h	-	h	a	b	h	h	-	a	a	h	h	a	b	h	h	h	a	a	a	b	h	a	a	h	a
LG1	M1474	12.183	Contig1969:28772:28623	1486061.fasta.result.contigs.fa_2	58	a	h	h	b	h	h	a	h	h	h	h	h	h	h	b	h	-	b	h	b	h	a	b	h	h	h	a	a	h	h	a	h	h	h	h	a	a	a	b	h	-	a	h	a
LG1	M0493	13.201	Contig2503:11813:12299	121368.fasta.result.contigs.fa_1	420	h	h	h	-	h	h	h	h	h	-	h	h	h	h	b	-	b	b	h	b	h	a	-	h	h	b	a	a	h	h	a	b	h	h	a	a	a	-	b	h	a	a	h	h
LG1	M0492	13.285	Contig2503:11813:12299	121368.fasta.result.contigs.fa_1	386	h	h	h	-	h	h	h	h	h	h	h	h	h	h	b	-	b	b	h	b	h	a	b	h	h	b	a	a	h	h	a	b	h	h	a	a	a	a	b	h	a	a	h	h
LG1	M0491	13.549	Contig2503:11813:12299	121368.fasta.result.contigs.fa_1	373	h	h	h	-	h	h	h	h	h	h	h	h	h	h	b	-	b	b	h	b	h	a	b	h	h	b	-	a	h	h	a	b	h	h	a	a	a	a	b	h	a	a	h	h
LG1	M0592	13.817	Contig5999:13787:14227	216145.fasta.result.contigs.fa_1	123	h	h	h	b	h	h	-	h	h	h	h	h	h	h	-	-	-	b	h	h	h	h	h	h	b	-	a	a	h	h	-	b	h	h	a	a	a	a	h	a	a	a	h	a
LG1	M0593	13.887	Contig5999:13787:14227	216145.fasta.result.contigs.fa_1	149	h	h	h	b	h	h	-	h	h	h	h	h	h	h	-	-	b	b	h	h	h	h	h	h	h	b	h	a	h	h	-	b	h	h	a	a	a	a	-	a	a	a	h	a
LG1	M0806	14.416	Contig6927:2582:2162	213711.fasta.result.contigs.fa_1	296	a	h	h	b	h	h	-	-	h	h	-	h	h	h	b	h	h	b	h	b	h	a	b	h	h	b	h	a	h	h	-	-	-	h	a	a	h	a	-	a	a	a	h	h
LG1	M1410	14.944	Contig416:12587:12119	1371586.fasta.result.contigs.fa_1	99	h	h	h	h	h	h	a	h	h	h	h	-	h	h	b	h	b	b	h	b	-	-	b	h	h	b	a	a	h	h	a	b	h	h	a	-	a	a	b	a	-	a	h	a
LG1	M0637	16.098	Contig1984:13967:14401	272605.fasta.result.contigs.fa_1	124	a	h	h	-	h	h	a	h	h	h	h	h	h	h	b	h	b	b	-	b	h	h	b	h	-	h	h	h	h	h	a	b	a	h	a	a	a	a	b	a	a	a	h	a
LG1	M1213	16.391	Contig1237:24112:24272	1789228.fasta.result.contigs.fa_2	120	a	h	h	b	h	h	h	h	h	h	h	h	h	h	b	h	h	b	h	b	b	a	b	h	h	h	a	a	h	h	a	b	h	h	a	h	a	-	b	a	a	a	h	a
LG1	M0157	16.5	Contig257:24125:24388	2964675.fasta.result.contigs.fa_1	166	a	h	h	b	h	h	h	h	-	h	h	-	h	-	b	h	b	b	h	b	h	h	b	-	b	b	h	a	h	h	a	b	h	h	a	a	a	-	b	a	a	a	h	a
LG1	M1414	16.703	Contig4555:6292:6057	1399604.fasta.result.contigs.fa_1	48	h	h	h	b	h	h	-	h	h	h	h	h	h	h	-	b	b	b	h	h	h	h	b	h	-	b	h	a	-	h	a	b	-	h	a	a	a	-	b	a	a	a	b	-
LG1	M1163	16.977	Contig1322:5531:5875	693279.fasta.result.contigs.fa_1	56	h	h	h	b	h	h	a	h	h	h	h	h	h	h	h	h	-	b	h	b	h	h	b	h	h	b	h	a	h	h	h	b	h	h	a	a	a	a	-	-	-	a	a	a
LG1	M1162	17.105	Contig1322:5531:5875	693279.fasta.result.contigs.fa_1	45	h	h	h	b	h	h	a	h	h	h	h	h	h	h	h	h	-	b	h	b	h	h	b	h	-	b	h	a	h	h	h	b	h	h	-	h	a	a	-	-	-	a	a	a
LG1	M1161	17.133	Contig1322:5531:5875	693279.fasta.result.contigs.fa_1	35	h	h	h	b	h	h	a	h	h	h	h	h	h	h	h	h	-	b	h	b	h	h	b	h	h	b	h	a	h	h	h	b	h	h	a	h	a	a	b	-	-	a	a	a
LG1	M1978	17.841	Contig950:44778:45223	157591.fasta.result.contigs.fa_1	323	a	h	h	h	h	h	-	h	h	h	-	h	h	h	h	h	b	h	h	b	h	a	b	h	-	-	h	a	h	h	a	h	h	h	a	a	-	a	h	a	a	a	h	h
LG1	M1023	18.288	Contig5376:3090:2626	50220.fasta.result.contigs.fa_1	325	-	h	h	h	h	h	a	h	h	h	h	h	h	h	b	h	b	b	h	b	h	h	b	h	-	-	h	a	h	h	a	b	h	h	a	a	a	a	b	-	a	a	h	a
LG1	M1597	18.715	Contig5925:3428:2970	82192.fasta.result.contigs.fa_1	368	h	h	h	-	h	h	a	h	h	h	h	h	h	h	h	h	b	b	h	h	h	h	b	h	h	-	h	a	h	h	a	b	h	h	a	a	a	a	b	a	a	a	h	a
LG1	M1596	18.921	Contig5925:3428:2970	82192.fasta.result.contigs.fa_1	329	-	h	h	-	h	h	a	h	h	h	h	h	h	h	h	h	b	b	h	h	h	h	b	h	h	-	h	a	h	h	a	b	h	h	a	a	a	a	b	a	a	a	h	a
LG1	M1688	19.36	Contig2338:9460:9882	2248105.fasta.result.contigs.fa_1	223	h	h	b	h	-	h	a	h	h	h	-	h	h	h	b	h	h	-	h	b	h	-	-	h	h	b	h	-	h	h	a	b	h	h	a	a	a	h	-	a	a	a	-	a
LG1	M1980	19.762	Contig1984:5324:4875	204635.fasta.result.contigs.fa_1	12	h	-	h	b	h	h	a	h	h	-	h	h	h	h	h	h	b	b	h	b	h	h	b	h	-	b	h	a	h	h	a	h	h	h	a	a	-	a	b	a	a	a	h	h
LG1	M0065	20.17	Contig1048:30304:30517	555217.fasta.result.contigs.fa_2	168	a	h	-	h	-	h	a	h	h	h	h	h	h	h	h	h	b	b	h	b	h	h	b	h	-	b	h	a	h	h	a	h	h	h	a	a	a	a	-	a	a	h	-	h
LG1	M1427	20.551	Contig3148:3906:4324	2491569.fasta.result.contigs.fa_1	308	-	h	h	b	h	-	h	h	a	h	h	h	h	h	b	h	b	b	h	b	h	h	b	h	h	-	h	h	h	-	a	h	h	h	a	a	a	h	b	a	a	a	h	a
LG1	M1428	20.78	Contig3148:3906:4324	2491569.fasta.result.contigs.fa_1	317	-	h	h	b	h	-	h	h	a	h	h	h	h	h	b	h	b	b	-	b	h	h	b	h	h	-	h	-	h	-	a	h	h	h	a	a	a	h	b	a	a	a	h	a
LG1	M1429	20.868	Contig3148:3906:4324	2491569.fasta.result.contigs.fa_1	342	-	h	h	b	h	-	h	h	a	h	h	h	h	h	b	h	-	b	h	b	h	h	b	h	h	-	h	-	h	-	a	-	h	h	a	a	a	h	b	a	a	a	h	a
LG1	M0769	21.152	Contig17:4949:4812	420594.fasta.result.contigs.fa_2	159	-	h	h	b	h	h	a	h	h	h	a	-	h	-	-	h	b	b	h	h	h	h	b	h	h	b	a	a	h	-	a	b	h	a	a	a	-	a	-	a	a	h	h	a
LG1	M0768	21.306	Contig17:4949:4812	420594.fasta.result.contigs.fa_2	58	-	h	h	b	h	h	a	h	h	h	h	-	b	-	-	h	b	b	h	h	h	h	-	h	h	b	a	a	h	-	a	b	h	a	a	a	-	a	b	a	a	h	h	a
LG1	M0199	21.847	Contig3052:5863:6203	966208.fasta.result.contigs.fa_1	305	h	-	-	b	h	h	h	h	h	h	h	-	h	h	-	h	b	b	h	b	h	h	b	h	h	b	h	a	h	h	a	b	h	h	a	a	a	a	b	a	a	-	h	a
LG1	M1454	22.182	Contig1696:47506:47099	275806.fasta.result.contigs.fa_1	295	a	h	h	b	-	h	h	h	h	h	h	h	h	h	b	h	-	b	h	b	h	h	b	h	h	b	a	a	-	h	a	b	h	h	a	a	a	h	h	h	a	a	h	a
LG1	M1327	22.47	Contig1984:10798:11265	2291606.fasta.result.contigs.fa_1	443	a	h	h	h	-	h	h	h	h	h	h	h	h	h	b	a	h	b	h	b	h	h	-	h	h	b	a	-	h	-	a	b	h	h	h	a	a	a	b	a	a	a	h	a
LG1	M1404	22.531	Contig2321:6805:6439	627407.fasta.result.contigs.fa_1	11	a	h	h	b	h	h	h	h	h	h	h	h	h	h	h	h	b	b	h	-	h	h	h	h	h	b	a	a	h	h	h	b	h	h	a	a	a	a	b	-	a	a	h	a
LG1	M1934	23.158	Contig2311:22397:22590	776532.fasta.result.contigs.fa_2	81	-	h	h	b	h	h	a	h	h	h	h	h	b	h	b	h	b	-	h	b	h	h	b	h	h	b	h	a	h	h	h	b	-	h	-	a	a	a	b	a	a	a	h	a
LG1	M0826	23.594	Contig3824:10407:10837	1494453.fasta.result.contigs.fa_1	68	a	h	h	b	-	h	h	h	h	h	-	h	h	h	b	h	b	b	h	b	h	h	b	h	h	h	a	a	-	h	a	-	h	-	a	a	h	a	-	a	-	a	b	-
LG1	M0321	23.968	Contig1217:17581:17139	24310.fasta.result.contigs.fa_1	347	a	h	h	b	h	h	h	h	h	h	h	h	b	h	b	h	-	b	-	b	h	h	b	h	h	b	-	-	-	h	a	b	h	h	a	a	a	a	b	h	a	a	-	a
LG1	M0322	24.027	Contig1217:17581:17139	24310.fasta.result.contigs.fa_1	412	a	h	h	b	h	h	h	h	h	h	h	h	b	h	b	h	b	b	-	b	h	h	b	h	h	b	h	h	-	h	a	b	h	h	a	a	a	a	b	h	a	a	-	a
LG1	M1758	24.451	Contig2571:7146:7483	1367715.fasta.result.contigs.fa_1	189	a	b	h	b	h	h	h	h	h	h	h	h	h	h	-	h	b	b	-	b	h	h	b	h	h	b	a	a	b	h	a	b	h	h	a	a	a	-	b	a	a	a	h	a
LG1	M0897	24.919	Contig2475:3264:2797	1900084.fasta.result.contigs.fa_1	451	a	h	h	h	h	h	h	h	-	h	h	h	h	h	b	h	b	b	h	-	h	h	b	h	h	h	h	a	h	h	a	b	-	h	a	a	a	-	-	a	h	a	h	a
LG1	M0950	25.398	Contig5167:5884:6142	98635.fasta.result.contigs.fa_1	412	a	h	h	h	h	a	h	h	h	h	h	h	b	h	b	h	b	h	h	b	h	h	-	h	h	b	a	a	b	h	a	b	h	h	a	a	a	a	h	a	-	h	h	h
LG1	M0261	25.675	Contig2453:7879:7438	1354051.fasta.result.contigs.fa_1	352	h	h	h	-	-	h	h	h	h	h	h	h	-	h	b	h	b	b	h	b	h	h	-	h	h	b	a	h	b	b	-	b	h	h	a	a	-	a	b	a	a	h	h	a
LG1	M1344	26.005	Contig5167:218:498	89909.fasta.result.contigs.fa_1	172	h	h	h	b	b	h	h	h	h	h	h	h	b	h	b	h	b	b	h	b	h	-	b	h	h	b	a	a	b	h	a	b	h	h	a	a	a	a	b	a	a	h	h	a
LG1	M1349	26.327	NA	215099.fasta.result.contigs.fa_2	67	-	h	h	b	b	h	a	h	h	h	h	h	h	h	h	h	-	-	h	h	h	-	-	h	h	-	a	a	b	-	a	-	h	a	-	a	a	a	b	a	h	-	a	a
LG1	M1708	27.146	Contig565:48959:49398	366802.fasta.result.contigs.fa_1	331	h	h	h	b	b	h	h	h	h	h	h	h	b	h	-	h	b	b	h	b	h	h	b	h	h	b	a	a	-	h	a	h	h	h	a	a	a	a	b	a	a	h	h	a
LG1	M1707	27.226	Contig565:48959:49398	366802.fasta.result.contigs.fa_1	313	h	h	h	b	b	h	h	h	h	h	h	h	b	h	-	h	b	b	h	b	h	h	b	h	h	b	a	a	-	h	a	h	h	h	a	a	a	a	b	a	a	h	h	a
LG1	M1991	27.969	Contig2245:17437:17060	1014246.fasta.result.contigs.fa_1	88	a	h	h	b	h	h	h	h	h	-	h	h	b	h	h	h	b	b	h	h	h	h	b	h	h	-	-	a	b	h	a	h	h	h	a	a	a	a	h	a	-	h	h	a
LG1	M1320	28.132	Contig391:76326:75891	1799989.fasta.result.contigs.fa_1	392	h	h	h	-	b	-	h	h	h	h	h	h	-	h	-	h	b	-	h	-	h	h	b	h	h	b	a	-	b	h	a	h	h	h	h	-	a	a	b	a	-	h	h	a
LG1	M0674	28.157	Contig1746:5734:6219	270576.fasta.result.contigs.fa_1	86	h	h	h	h	-	h	h	h	h	h	h	h	b	h	-	h	b	b	h	h	h	h	-	h	h	b	-	a	b	h	-	h	h	h	a	a	a	a	b	a	a	h	h	a
LG1	M0675	28.246	Contig1746:5734:6219	270576.fasta.result.contigs.fa_1	298	h	h	h	b	-	h	h	h	h	h	h	h	b	h	h	h	b	-	h	h	h	h	b	h	h	b	h	a	b	h	a	h	h	-	a	a	a	a	b	a	a	h	h	a
LG1	M0676	28.299	Contig1746:5734:6219	270576.fasta.result.contigs.fa_1	309	h	h	h	b	b	h	h	h	h	h	h	h	b	h	b	h	b	b	h	b	h	h	b	h	h	b	h	a	b	h	a	h	h	-	a	a	a	-	b	-	-	h	h	a
LG1	M1231	29.065	Contig391:114008:113571	2599402.fasta.result.contigs.fa_1	364	a	h	h	b	b	h	h	h	h	h	h	h	h	h	b	h	b	b	h	b	h	h	b	-	h	b	a	a	h	h	h	h	h	h	a	a	a	a	-	-	-	-	h	h
LG1	M1992	29.496	Contig2245:17437:17060	1014246.fasta.result.contigs.fa_1	94	a	h	h	h	h	h	h	h	h	-	h	h	b	h	h	h	b	b	h	h	h	h	h	h	h	h	-	a	b	h	h	h	h	h	a	a	a	a	h	a	-	h	h	a
LG1	M1031	29.794	Contig391:98977:99354	210268.fasta.result.contigs.fa_1	33	h	h	h	h	b	h	h	h	h	h	h	h	b	h	-	h	b	-	h	b	h	h	b	h	h	b	-	a	b	h	a	h	h	h	a	a	a	a	b	a	a	h	h	h
LG1	M0918	30.087	Contig2843:3768:3355	1380811.fasta.result.contigs.fa_1	311	h	h	h	b	b	b	h	h	h	h	h	a	-	h	b	h	b	b	h	b	h	h	b	h	h	b	a	h	-	h	a	h	-	h	a	a	a	a	b	-	h	b	-	-
LG1	M0416	30.572	Contig2453:10095:9658	2247794.fasta.result.contigs.fa_1	294	a	h	h	b	b	h	h	h	h	h	b	h	b	h	b	h	b	b	b	b	h	a	b	h	h	b	-	a	b	h	-	-	h	h	a	a	a	a	-	a	a	h	h	a
LG1	M0057	30.83	Contig3650:8379:7950	33097.fasta.result.contigs.fa_1	345	a	h	h	-	h	h	h	h	a	h	h	-	b	h	b	h	b	b	h	-	h	a	-	h	h	b	a	a	b	h	-	h	h	h	a	a	a	a	h	a	a	-	h	a
LG1	M0059	31.094	Contig3650:8379:7950	33097.fasta.result.contigs.fa_1	410	a	h	h	h	b	h	h	h	-	h	h	h	b	h	b	h	b	b	h	b	h	h	h	h	h	b	a	a	b	h	-	h	h	h	a	a	a	a	h	a	a	-	h	a
LG1	M1303	31.54	Contig528:5642:5815	424355.fasta.result.contigs.fa_2	106	h	h	h	-	h	b	h	-	a	h	h	h	h	h	b	h	h	b	-	b	h	h	b	h	h	b	a	h	b	h	a	h	h	h	a	a	a	a	h	a	a	b	h	a
LG1	M0596	32.124	Contig528:6019:5812	616673.fasta.result.contigs.fa_2	105	a	h	h	b	-	h	h	h	h	h	h	h	-	h	b	h	h	b	a	-	-	h	-	h	-	h	h	h	-	h	a	h	h	a	a	a	a	a	-	a	a	h	b	h
LG1	M2000	32.372	Contig1019:113509:113958	1537032.fasta.result.contigs.fa_1	167	h	h	-	b	b	b	-	h	h	h	b	h	b	h	-	h	h	b	h	b	h	h	b	h	h	b	a	h	b	h	a	h	h	h	a	a	a	a	b	a	a	-	h	h
LG1	M2049	32.847	Contig1107:40655:40204	2188516.fasta.result.contigs.fa_1	54	h	h	b	b	b	b	h	h	h	h	h	h	b	h	b	h	h	-	h	-	h	h	b	h	a	-	h	h	b	h	a	h	h	h	h	-	h	a	-	a	-	b	h	a
LG1	M1920	33.452	Contig857:46766:47182	166631.fasta.result.contigs.fa_1	186	h	-	h	b	b	h	h	-	h	h	h	h	b	h	b	h	h	-	h	b	h	h	h	h	h	b	a	h	b	h	h	h	-	h	a	a	a	a	b	a	a	b	h	h
LG1	M1165	34.038	Contig2067:42056:42424	1389518.fasta.result.contigs.fa_1	113	h	h	h	b	h	h	h	h	h	h	h	h	b	h	b	h	h	-	h	b	h	h	-	-	h	-	a	h	b	h	a	h	h	h	h	a	a	a	-	a	a	-	h	h
LG1	M1818	34.693	Contig7013:13867:13503	1241924.fasta.result.contigs.fa_1	321	-	h	a	b	h	-	-	h	h	-	-	h	b	-	b	-	-	b	h	b	h	-	b	h	h	b	a	h	b	h	h	h	h	h	-	a	a	a	b	-	a	b	h	h
LG1	M1817	34.814	Contig7013:13867:13503	1241924.fasta.result.contigs.fa_1	288	-	h	a	b	h	-	-	h	h	-	-	-	b	-	b	h	-	b	h	b	h	h	b	h	h	b	a	h	b	h	h	h	h	h	-	a	a	a	b	-	a	b	h	h
LG1	M1955	35.111	Contig1408:358:115	1597064.fasta.result.contigs.fa_1	201	-	h	h	b	b	-	h	h	h	a	h	h	h	h	b	h	h	b	h	h	h	-	b	h	h	b	a	h	b	h	h	h	h	h	-	a	a	a	-	h	a	b	h	-
LG1	M1954	35.462	Contig1408:358:115	1597064.fasta.result.contigs.fa_1	47	a	h	h	b	b	b	h	h	h	h	h	h	b	h	b	h	h	b	h	b	h	-	b	h	h	-	h	h	b	h	h	h	h	h	a	a	a	a	b	a	a	b	h	h
LG1	M1049	36.548	Contig620:44275:43914	1400090.fasta.result.contigs.fa_1	388	a	h	h	b	b	-	h	h	h	h	h	h	b	h	b	h	h	b	-	b	h	h	b	h	h	b	a	h	b	h	a	h	-	h	a	a	a	h	b	a	a	b	h	h
LG1	M1048	36.85	Contig620:44275:43914	1400090.fasta.result.contigs.fa_1	199	a	h	h	b	h	-	h	h	h	h	h	h	b	h	b	h	h	b	h	b	a	h	b	h	h	b	-	h	h	h	a	h	h	h	a	a	a	h	b	a	a	b	h	h
LG1	M1541	37.517	Contig477:13855:14298	84597.fasta.result.contigs.fa_1	257	a	h	-	h	h	b	-	h	h	h	-	a	b	-	b	h	h	h	h	b	h	h	b	h	-	b	h	h	b	h	h	h	h	-	a	h	a	-	b	a	a	-	h	h
LG1	M1117	37.857	Contig2253:16692:16849	1785570.fasta.result.contigs.fa_2	118	h	h	-	b	b	b	-	-	h	a	h	h	h	h	b	h	h	b	h	b	h	h	b	h	h	-	a	h	b	h	a	h	h	-	a	a	a	h	b	a	a	b	h	h
LG1	M1116	37.957	Contig2253:16692:16849	1785570.fasta.result.contigs.fa_2	92	h	h	-	-	b	-	-	-	h	a	h	h	h	h	b	h	h	b	h	b	h	h	b	h	h	h	a	h	b	h	a	h	h	-	a	a	a	h	b	a	a	b	h	h
LG1	M0762	38.414	Contig2398:9864:10248	123092.fasta.result.contigs.fa_1	325	b	b	h	b	b	b	h	h	h	-	-	h	h	h	h	h	h	b	h	h	h	h	b	h	h	b	a	h	-	h	-	h	h	h	h	a	a	h	b	-	-	h	h	h
LG1	M1403	39.221	Contig1437:11953:11471	511058.fasta.result.contigs.fa_1	368	h	b	-	b	b	b	-	h	h	a	-	h	b	h	b	h	h	b	-	h	h	h	b	h	-	h	a	h	h	h	a	h	h	h	a	-	a	h	b	h	a	b	h	h
LG1	M1569	39.56	Contig3363:11529:11097	1009748.fasta.result.contigs.fa_1	321	-	b	-	-	h	h	-	h	h	a	h	-	b	h	-	h	h	-	h	b	h	h	b	h	h	h	a	h	b	b	a	h	h	-	a	a	a	h	h	a	a	b	h	h
LG1	M1361	40.369	Contig870:40246:40683	1368259.fasta.result.contigs.fa_1	373	h	b	-	b	b	h	h	h	h	a	h	h	b	h	b	h	h	b	h	b	h	h	b	h	-	h	h	h	b	h	a	h	-	h	a	a	a	h	h	a	a	-	h	h
LG1	M1362	40.554	Contig870:40246:40683	1368259.fasta.result.contigs.fa_1	427	h	b	a	b	b	h	h	h	h	a	h	h	b	h	b	h	h	b	h	b	h	h	b	h	-	h	h	h	b	h	a	h	-	h	a	a	a	h	-	a	a	-	h	h
LG1	M1438	41.02	Contig1088:17064:16609	41638.fasta.result.contigs.fa_1	316	h	h	h	b	h	b	h	h	h	a	h	h	-	h	h	h	h	b	h	b	h	h	-	h	-	h	a	h	b	h	a	h	h	h	a	a	h	h	b	a	-	-	-	h
LG1	M1439	41.298	Contig1088:17064:16609	41638.fasta.result.contigs.fa_1	319	h	h	h	b	h	b	h	h	h	a	h	h	-	h	h	h	h	b	h	b	h	h	b	h	-	h	a	h	b	h	-	h	h	h	a	a	-	h	b	a	a	b	-	h
LG1	M1326	41.6	Contig3363:14810:14965	2277073.fasta.result.contigs.fa_2	107	h	b	-	b	h	b	h	h	h	h	-	h	b	h	h	h	h	b	h	b	h	h	b	h	h	h	-	h	b	h	-	h	b	h	h	a	a	h	h	-	h	h	-	h
LG1	M1325	41.745	Contig3363:14810:14965	2277073.fasta.result.contigs.fa_2	37	h	b	a	-	h	b	h	-	h	h	h	h	b	h	h	h	h	b	h	b	h	h	b	h	h	h	a	h	b	h	a	h	-	h	h	a	a	h	h	-	h	h	-	h
LG1	M1615	41.9	Contig3363:7017:7467	1014300.fasta.result.contigs.fa_1	329	h	b	a	h	-	b	-	h	-	h	h	h	b	-	-	h	h	b	h	-	h	h	b	h	h	h	-	h	-	h	a	h	-	h	a	a	a	h	-	a	h	h	h	h
LG1	M1317	42.856	Contig1978:45670:45266	1789215.fasta.result.contigs.fa_1	342	h	b	h	h	h	-	h	h	-	h	h	h	h	h	b	h	h	b	h	b	h	h	b	h	h	h	a	h	b	h	a	h	-	h	a	a	a	h	b	a	a	-	a	h
LG1	M1149	42.906	Contig1462:1803:2014	379519.fasta.result.contigs.fa_1	493	h	b	h	-	b	-	h	h	b	a	h	h	b	h	b	h	h	b	h	b	h	h	b	h	-	h	a	h	-	-	a	-	h	h	a	a	a	h	b	h	h	-	h	h
LG1	M0423	43.158	Contig2386:39114:39271	2971244.fasta.result.contigs.fa_2	22	h	h	-	h	h	b	h	h	h	a	h	h	b	-	b	h	h	-	h	b	h	-	b	h	h	h	a	-	b	-	a	h	h	h	h	-	a	h	-	a	a	b	h	h
LG1	M0424	43.206	Contig2386:39114:39271	2971244.fasta.result.contigs.fa_2	25	h	h	-	h	h	b	h	h	h	a	h	h	b	-	b	h	h	-	h	-	h	h	-	h	h	h	a	-	b	-	a	h	h	h	h	-	a	h	b	a	a	-	h	h
LG1	M0425	43.233	Contig2386:39114:39271	2971244.fasta.result.contigs.fa_2	35	h	h	-	h	h	b	h	h	h	-	h	h	b	-	b	h	h	b	h	b	h	h	b	h	h	h	a	b	b	-	a	h	h	h	h	-	a	h	b	a	a	b	h	h
LG1	M0352	44.251	Contig1437:1732:1577	952979.fasta.result.contigs.fa_2	55	h	b	-	b	b	h	h	h	h	h	h	h	b	b	b	b	h	b	b	b	h	h	b	h	h	h	h	h	b	h	a	h	h	h	a	a	a	h	b	a	a	b	h	b
LG1	M0353	44.284	Contig1437:1732:1577	952979.fasta.result.contigs.fa_2	147	h	b	-	b	b	h	h	h	h	h	h	-	b	b	b	h	h	b	b	b	h	h	-	h	h	h	h	h	b	h	-	-	h	h	-	a	a	h	-	a	a	b	h	b
LG1	M0351	44.483	Contig1437:1732:1577	952979.fasta.result.contigs.fa_2	15	h	b	-	b	b	h	h	h	h	-	h	-	b	b	b	-	h	b	b	b	h	h	h	h	h	h	h	h	b	h	-	h	-	h	a	a	a	h	-	a	a	b	h	b
LG1	M0846	45.184	Contig1437:31981:31783	41712.fasta.result.contigs.fa_2	65	h	h	-	b	b	b	h	b	h	h	h	h	b	h	b	h	h	b	h	-	h	h	-	h	h	h	a	-	b	-	h	h	-	h	-	a	a	h	b	a	a	b	h	h
LG1	M0847	45.63	Contig1437:31981:31783	41712.fasta.result.contigs.fa_2	120	h	h	-	b	b	b	-	b	-	h	h	h	b	h	b	h	h	b	h	-	h	h	h	h	h	h	a	a	b	h	h	h	-	h	-	-	a	b	b	a	a	b	h	h
LG1	M1247	45.957	Contig142:151138:150980	491254.fasta.result.contigs.fa_2	71	h	b	h	-	b	b	h	h	h	a	h	h	h	h	b	h	h	b	h	h	h	h	b	h	-	h	a	h	-	h	h	h	h	h	a	a	a	h	b	a	a	h	-	h
LG1	M0521	46.392	Contig7747:8669:8483	2297805.fasta.result.contigs.fa_2	114	h	b	a	-	b	-	-	h	h	h	h	h	-	h	b	h	h	b	h	b	h	h	b	h	h	h	-	h	-	h	a	h	h	h	a	h	a	h	b	a	-	b	h	h
LG1	M1422	46.81	Contig2510:3553:3373	1550666.fasta.result.contigs.fa_2	91	b	b	a	b	b	b	h	h	h	h	h	h	b	h	h	h	h	b	h	b	h	h	b	h	h	h	a	h	h	h	h	-	h	h	a	a	a	h	b	a	a	b	a	h
LG1	M0541	47.38	Contig350:5568:5401	230667.fasta.result.contigs.fa_2	65	h	b	h	h	b	-	h	h	h	a	h	h	b	h	b	h	h	-	h	b	h	h	b	h	h	h	-	h	b	h	a	h	h	h	h	a	a	h	b	h	h	b	-	h
LG1	M0540	47.588	Contig350:5568:5401	230667.fasta.result.contigs.fa_2	52	h	b	h	h	b	b	h	h	h	a	h	h	b	h	-	h	h	-	h	b	h	h	b	-	h	h	a	h	b	h	a	h	h	h	h	a	a	h	b	h	h	b	a	h
LG1	M0856	48.119	Contig350:31606:31155	174956.fasta.result.contigs.fa_1	310	h	b	h	b	h	b	h	h	h	h	h	h	b	h	b	h	h	b	h	b	h	h	b	h	h	h	h	h	b	h	a	h	h	h	-	-	-	h	-	a	a	b	-	h
LG1	M0472	48.465	Contig2510:2924:3376	1557467.fasta.result.contigs.fa_1	363	h	b	-	-	b	h	h	h	h	h	h	h	b	h	-	h	h	b	h	b	h	h	h	h	h	h	a	h	-	h	-	h	h	h	-	h	a	h	b	a	a	b	a	h
LG1	M1383	48.868	Contig142:143141:142707	85599.fasta.result.contigs.fa_1	369	h	b	h	-	h	h	h	h	h	a	h	h	b	h	b	-	h	b	h	b	h	h	-	h	-	h	h	h	-	h	a	h	-	h	h	a	a	h	b	a	a	b	h	h
LG1	M0997	49.081	Contig207:42440:42033	1633372.fasta.result.contigs.fa_1	135	-	h	-	b	h	-	h	h	h	a	h	h	b	h	-	h	h	b	h	b	h	h	-	h	h	h	h	h	b	h	a	h	h	h	a	a	a	h	b	a	a	b	h	h
LG1	M0998	49.372	Contig207:42440:42033	1633372.fasta.result.contigs.fa_1	136	-	h	-	b	h	-	h	h	h	a	h	h	b	h	b	h	h	b	h	b	h	h	b	h	h	h	h	h	b	h	a	h	h	h	a	a	a	h	b	a	a	b	h	h
LG1	M0922	49.956	Contig1411:20249:20676	1465242.fasta.result.contigs.fa_1	63	h	b	a	h	b	h	h	h	h	h	h	h	-	h	b	h	h	b	b	b	h	h	b	h	h	h	-	h	b	-	a	h	h	h	a	h	a	-	b	a	a	b	a	h
LG1	M0750	50.314	Contig7747:13292:12898	1801493.fasta.result.contigs.fa_1	126	h	-	-	b	b	-	b	h	-	h	h	-	b	-	-	h	h	h	h	h	h	a	b	h	h	h	a	h	b	h	h	h	h	h	a	a	a	h	-	a	a	b	h	h
LG1	M0335	50.862	Contig678:5687:5761	170649.fasta.result.contigs.fa_2	60	h	b	h	h	h	b	h	h	h	h	h	h	b	h	b	h	h	b	-	b	h	h	b	h	b	h	-	h	b	h	a	h	h	h	a	a	a	h	h	h	a	b	a	h
LG1	M1462	51.262	Contig3363:7939:7464	628496.fasta.result.contigs.fa_1	366	b	b	h	b	b	-	h	h	h	h	h	-	b	h	-	h	h	b	h	b	h	h	-	h	-	h	a	h	b	h	-	h	b	h	h	a	a	h	b	a	a	b	-	-
LG1	M0771	51.838	Contig142:142242:142710	421715.fasta.result.contigs.fa_1	259	h	b	h	b	b	h	h	h	h	h	h	h	b	h	b	h	-	b	h	b	h	h	b	h	h	h	h	h	-	h	h	h	h	h	-	a	a	h	b	a	h	b	h	h
LG1	M1963	52.379	Contig350:64753:64396	2930357.fasta.result.contigs.fa_1	130	h	b	h	b	-	h	-	h	h	h	b	h	b	h	b	h	h	b	h	b	h	h	b	h	h	h	a	h	b	h	a	h	h	h	h	a	h	h	b	a	a	b	h	h
LG1	M1503	53.014	Contig71:81067:80865	450248.fasta.result.contigs.fa_2	73	h	h	-	b	-	b	h	h	h	h	h	h	h	h	-	h	h	b	b	b	h	h	b	h	h	h	-	h	b	h	a	h	h	h	a	a	a	h	b	a	h	b	a	-
LG1	M1430	53.542	Contig346:125853:125403	2515330.fasta.result.contigs.fa_1	318	h	b	a	b	b	h	h	h	-	h	h	h	b	h	h	h	h	b	h	h	h	h	b	h	-	b	h	h	b	h	h	h	-	h	a	a	-	h	b	a	h	b	a	h
LG1	M0227	54.952	Contig363:11953:11540	2978314.fasta.result.contigs.fa_1	314	h	b	h	h	h	b	h	h	b	h	h	h	-	h	b	h	h	-	h	b	h	h	b	h	h	h	a	h	b	h	a	h	h	h	a	a	a	h	h	a	a	b	a	h
LG1	M0503	55.25	Contig4380:2616:2183	567778.fasta.result.contigs.fa_1	322	h	h	h	-	h	h	b	h	h	a	h	h	b	h	-	a	h	h	-	b	h	h	b	h	h	b	a	h	b	h	h	h	h	h	a	a	a	h	b	a	a	b	a	h
LG1	M0697	55.731	Contig880:69359:68904	2288974.fasta.result.contigs.fa_1	395	h	h	a	h	b	b	h	h	h	-	-	h	-	h	b	-	h	-	a	b	-	h	b	h	-	h	h	h	b	h	h	h	b	b	a	h	a	h	b	a	-	-	h	h
LG1	M1144	58.882	Contig59:11392:11876	257736.fasta.result.contigs.fa_1	473	-	h	a	b	h	-	h	h	h	h	h	h	b	-	b	h	h	b	a	b	-	h	b	h	h	h	h	h	b	h	a	h	h	h	h	a	-	h	b	a	h	b	h	h
LG1	M1143	59.344	Contig59:11392:11876	257736.fasta.result.contigs.fa_1	415	-	h	a	b	h	-	h	h	h	h	h	h	b	h	b	h	h	-	a	-	-	h	b	h	h	h	h	h	b	h	a	h	h	-	h	a	h	h	b	a	h	b	h	h
LG1	M1142	59.43	Contig59:11392:11876	257736.fasta.result.contigs.fa_1	408	-	h	a	b	h	b	h	h	h	h	h	h	b	h	b	h	h	b	a	-	a	h	b	h	h	h	h	h	b	h	a	h	h	-	h	a	-	h	b	a	h	b	h	h
LG1	M1737	60.684	Contig2356:2227:2696	36090.fasta.result.contigs.fa_1	321	h	h	h	b	b	b	h	h	b	h	-	-	b	h	b	h	h	h	a	b	a	h	b	h	h	h	h	h	b	h	h	-	h	h	a	h	a	h	b	a	h	b	h	h
LG1	M1536	62.063	Contig217:40168:39973	14115.fasta.result.contigs.fa_2	139	-	h	a	-	b	h	h	h	h	h	h	h	h	h	h	h	-	h	a	b	a	-	b	h	h	-	a	h	-	h	h	h	h	h	-	a	h	h	-	a	h	b	a	h
LG1	M0259	62.938	Contig314:42959:42519	1286431.fasta.result.contigs.fa_1	312	h	h	h	b	b	b	h	h	b	h	h	-	b	h	h	b	h	a	a	b	a	h	b	h	h	h	h	h	b	-	h	h	h	h	a	a	a	h	h	a	h	b	a	h
LG1	M1524	64.343	Contig874:89561:90005	1582223.fasta.result.contigs.fa_1	329	h	h	a	b	b	b	h	h	b	h	h	h	b	h	h	h	h	a	a	h	a	h	b	h	a	h	h	h	b	h	-	h	h	h	a	h	-	h	b	h	h	b	a	h
LG1	M1216	65.469	Contig85:209524:209088	1800264.fasta.result.contigs.fa_1	331	h	h	a	b	b	b	-	h	b	-	h	h	b	h	-	h	a	-	h	b	a	h	b	h	h	h	h	h	b	a	b	h	b	h	h	h	a	b	b	h	h	b	-	h
LG1	M0135	66.218	Contig1155:44975:44540	1482042.fasta.result.contigs.fa_1	301	h	-	h	b	b	h	h	h	b	h	h	h	b	h	b	-	h	a	a	b	a	-	b	h	h	h	h	h	b	a	-	h	h	h	h	a	a	b	-	h	-	b	a	h
LG1	M0139	67.459	Contig463:71728:72167	1785652.fasta.result.contigs.fa_1	344	h	h	-	b	b	b	b	h	b	h	h	h	b	h	b	h	h	-	a	h	h	h	b	h	h	h	h	h	b	h	b	h	-	h	h	a	a	b	b	h	h	b	-	h
LG1	M1094	68.14	Contig5921:14193:14639	270334.fasta.result.contigs.fa_1	304	h	h	a	b	b	b	h	h	b	a	h	h	b	h	b	-	-	a	a	h	h	h	b	h	-	h	h	h	b	-	-	-	h	h	h	a	a	b	b	h	-	h	a	h
LG1	M1998	69.165	Contig411:3767:4122	1529723.fasta.result.contigs.fa_1	353	h	h	a	b	b	b	h	h	b	a	h	h	b	h	-	h	h	-	a	-	a	h	b	h	h	h	-	h	-	a	-	-	h	h	h	a	a	h	b	h	h	-	a	h
LG1	M1999	69.363	Contig411:3767:4122	1529723.fasta.result.contigs.fa_1	369	h	h	a	b	b	b	h	h	b	a	h	h	b	h	-	h	h	-	a	-	a	h	b	h	h	h	-	h	-	a	-	-	h	h	h	a	a	-	b	-	h	h	a	h
LG1	M0063	70.667	Contig463:44419:44222	247279.fasta.result.contigs.fa_2	140	h	h	-	h	b	h	h	h	b	h	h	h	b	h	b	h	h	a	a	b	a	h	b	h	h	h	h	h	b	a	b	h	h	h	a	a	h	b	-	h	h	b	a	h
LG1	M1309	71.774	Contig849:7865:7395	613481.fasta.result.contigs.fa_1	355	h	h	a	h	b	b	b	h	h	a	h	h	b	h	b	h	h	h	a	b	a	h	b	h	h	h	h	h	b	h	b	h	-	h	h	a	a	b	b	h	h	-	a	h
LG1	M1310	72.236	Contig849:7865:7395	613481.fasta.result.contigs.fa_1	363	h	h	a	h	b	-	b	h	b	a	h	h	-	h	b	h	h	h	a	b	a	h	b	h	h	h	h	h	b	h	b	h	h	h	h	a	a	b	b	h	a	-	a	h
LG1	M1311	72.96	Contig849:7865:7395	613481.fasta.result.contigs.fa_1	384	h	h	a	h	b	b	b	h	h	a	h	h	-	h	b	h	h	a	a	b	a	h	b	h	h	h	h	h	b	h	b	h	h	h	h	a	a	b	b	h	h	-	a	h
LG1	M1642	74.344	Contig377:42875:43304	126122.fasta.result.contigs.fa_1	288	h	h	a	h	b	b	h	h	b	h	h	h	h	h	b	a	h	a	a	b	a	h	b	h	-	h	h	h	b	a	b	b	h	a	h	a	h	b	b	h	h	h	h	h
LG1	M1437	76.685	Contig173:97906:97484	10997.fasta.result.contigs.fa_1	293	h	h	a	h	b	-	-	h	b	a	h	h	b	h	b	b	-	a	a	b	a	h	b	-	h	h	h	h	b	-	b	b	h	h	h	h	a	b	-	h	h	-	a	-
LG1	M0522	78.001	Contig453:29429:29807	2300853.fasta.result.contigs.fa_1	57	h	h	h	h	h	h	-	h	b	-	h	h	b	h	b	b	h	a	-	b	a	-	b	h	-	-	h	h	h	a	b	h	h	h	h	h	a	b	b	h	h	h	a	h
LG1	M2010	79.076	Contig68:87972:88459	129898.fasta.result.contigs.fa_1	366	h	h	h	h	b	h	b	h	-	a	h	-	b	h	b	b	h	h	a	b	a	h	b	h	-	b	h	h	b	a	b	b	h	-	h	h	h	b	b	h	h	h	h	h
LG1	M1481	80.128	Contig55:162691:162487	1596625.fasta.result.contigs.fa_2	72	b	h	h	h	b	h	-	h	b	a	h	h	b	h	b	b	h	a	-	b	h	h	b	h	h	b	h	h	b	a	b	b	h	h	-	h	a	b	b	h	h	h	a	h
LG1	M0527	81.82	Contig454:27531:27957	38207.fasta.result.contigs.fa_1	320	b	h	h	h	b	h	b	-	b	-	h	b	b	h	b	b	h	a	a	-	a	h	b	h	h	b	h	h	b	a	-	b	h	h	h	h	h	b	h	h	h	-	a	h
LG1	M0528	82.121	Contig454:27531:27957	38207.fasta.result.contigs.fa_1	370	b	h	h	-	b	h	b	b	b	h	h	b	-	h	b	b	-	a	a	b	a	h	b	h	h	b	h	h	b	a	b	b	h	b	-	h	h	b	h	h	h	h	a	h
LG1	M0529	82.314	Contig454:27531:27957	38207.fasta.result.contigs.fa_1	371	b	h	-	-	b	h	b	-	b	h	h	b	-	h	b	b	-	a	a	b	a	h	b	h	h	b	h	h	b	a	b	b	h	h	-	h	h	b	h	h	h	h	a	h
LG1	M2032	84.014	Contig1346:3408:3432	1377803.fasta.result.contigs.fa_1	426	b	h	h	a	b	h	b	h	-	a	a	h	h	h	b	b	-	h	a	b	a	h	-	h	h	b	h	h	b	h	b	b	h	h	h	h	-	-	b	b	h	-	a	h
LG1	M2020	85.189	Contig759:41770:42230	493294.fasta.result.contigs.fa_1	394	b	h	a	h	b	-	b	h	b	a	h	h	b	-	-	b	h	h	a	b	a	h	b	h	-	b	-	h	-	a	b	b	-	h	h	h	a	b	b	b	h	-	-	-
LG1	M2022	85.347	Contig759:41770:42230	493294.fasta.result.contigs.fa_1	398	b	h	a	h	b	-	b	h	b	-	h	h	b	b	-	b	h	-	a	b	a	h	b	h	-	b	-	h	b	a	b	b	-	h	h	h	a	b	b	b	h	-	-	-
LG1	M1258	86.611	Contig759:36188:36653	622533.fasta.result.contigs.fa_1	338	b	h	-	h	h	a	h	h	b	a	h	h	b	h	h	b	h	a	a	b	h	h	b	h	-	b	h	h	b	a	h	b	h	h	h	h	a	-	b	b	h	h	a	h
LG1	M0391	88.137	Contig1991:58962:58539	1011455.fasta.result.contigs.fa_1	83	b	h	a	h	b	b	-	h	-	h	h	h	b	h	b	-	-	a	a	h	h	-	b	h	b	b	h	h	b	a	b	b	h	b	h	h	-	b	b	h	h	h	a	h
LG1	M0392	89.082	Contig1991:58962:58539	1011455.fasta.result.contigs.fa_1	93	b	h	a	h	b	b	-	h	-	h	a	h	b	h	b	-	b	a	a	h	h	a	b	h	b	-	h	h	b	a	b	b	-	h	h	h	a	b	b	b	h	h	a	h
LG2	M0668	0	Contig2163:33724:33556	129663.fasta.result.contigs.fa_2	136	h	h	h	h	h	h	-	h	-	b	a	h	h	-	h	-	-	b	h	h	b	-	b	a	-	b	h	h	h	-	h	h	-	h	a	-	h	-	h	h	a	a	b	-
LG2	M0657	0.442	Contig2363:20396:20006	10051.fasta.result.contigs.fa_1	67	a	a	h	b	h	a	h	a	h	b	a	h	-	b	b	a	-	b	h	h	b	a	b	a	a	b	a	a	h	-	h	b	-	h	a	h	b	a	h	h	h	a	b	h
LG2	M0626	0.986	Contig1773:6813:6373	200035.fasta.result.contigs.fa_1	234	h	h	h	-	b	a	h	h	h	b	-	-	h	h	h	a	-	-	h	h	-	-	-	-	a	h	-	a	-	h	h	b	h	h	a	-	h	a	h	h	h	a	b	a
LG2	M0477	1.564	Contig2163:36971:36649	2228531.fasta.result.contigs.fa_1	44	-	h	h	h	h	a	h	h	h	b	a	h	-	b	h	a	b	b	h	-	h	h	b	h	-	b	a	h	h	h	h	b	h	h	a	h	h	a	a	a	a	a	b	a
LG2	M0625	1.842	Contig1773:6813:6373	200035.fasta.result.contigs.fa_1	162	a	h	h	h	h	h	h	h	h	b	-	-	b	h	h	a	b	b	h	b	-	-	h	a	h	h	a	a	h	h	h	b	h	h	-	-	h	a	h	h	h	a	b	a
LG2	M0437	2.088	Contig1518:22990:23420	103170.fasta.result.contigs.fa_1	305	h	h	h	b	h	a	-	h	h	h	-	h	h	-	h	-	b	b	-	h	-	a	b	a	-	b	h	a	h	h	h	-	-	h	a	h	h	a	h	h	a	h	h	a
LG2	M1018	2.237	Contig2363:10573:10987	8371.fasta.result.contigs.fa_1	10	a	a	h	h	h	h	-	h	h	h	h	h	h	-	h	h	b	h	-	b	h	a	b	-	a	h	-	a	-	h	h	-	h	h	a	h	h	a	h	h	a	h	-	a
LG2	M0986	2.567	Contig1518:45082:45371	1452862.fasta.result.contigs.fa_1	166	h	h	h	h	h	h	a	h	h	b	a	h	h	h	h	-	h	b	h	b	-	-	b	h	a	-	a	a	h	h	h	b	h	h	a	h	h	a	h	h	a	a	b	a
LG2	M1343	2.921	Contig4907:953:500	85603.fasta.result.contigs.fa_1	168	a	-	h	h	h	h	h	h	h	b	-	-	h	h	h	h	b	b	-	h	b	a	b	a	h	b	a	a	h	h	h	h	h	h	a	h	h	a	h	h	a	a	b	a
LG2	M0273	3.179	Contig3545:12469:12632	2293383.fasta.result.contigs.fa_2	56	a	a	h	h	h	a	a	h	h	-	a	h	h	b	h	a	b	-	h	h	b	a	b	a	h	-	a	a	h	h	h	b	h	h	a	h	h	a	h	h	a	a	b	a
LG2	M0752	3.349	Contig3545:13066:12629	1805999.fasta.result.contigs.fa_1	415	h	h	h	-	h	h	-	h	h	h	h	h	h	-	h	a	b	b	h	b	b	h	b	-	a	b	h	a	h	h	h	b	h	h	a	h	h	a	-	h	h	a	h	a
LG2	M0520	3.55	Contig1518:25172:25504	2262175.fasta.result.contigs.fa_1	289	h	a	-	h	h	a	a	b	-	-	a	-	h	b	h	h	b	b	h	b	b	h	b	h	h	b	a	a	h	h	-	b	a	h	a	h	h	a	h	h	h	-	-	a
LG2	M1101	3.829	Contig184:127141:127599	1376935.fasta.result.contigs.fa_1	234	a	-	h	b	h	a	a	h	h	b	a	h	h	b	h	a	-	-	h	h	b	h	b	h	a	-	-	a	h	h	-	-	h	-	a	h	h	h	h	h	a	-	b	a
LG2	M0464	3.979	Contig1496:28590:28155	1418235.fasta.result.contigs.fa_1	199	a	a	h	h	h	a	a	h	b	b	h	h	-	h	h	h	h	b	h	b	b	h	b	h	a	b	a	a	b	h	h	b	h	h	h	h	h	a	h	h	a	a	-	a
LG2	M0126	4.285	Contig1549:43171:42831	590222.fasta.result.contigs.fa_1	233	h	a	h	b	h	h	h	h	-	b	h	-	h	b	h	-	b	b	h	-	b	a	h	a	a	b	h	h	-	h	h	b	h	h	a	h	h	a	h	h	a	a	h	h
LG2	M0125	4.329	Contig1549:43171:42831	590222.fasta.result.contigs.fa_1	211	h	a	h	b	h	h	h	h	-	b	h	a	h	b	h	a	b	b	h	-	b	a	h	a	a	b	h	h	-	h	h	b	a	h	a	h	h	a	h	h	a	a	h	h
LG2	M1522	4.617	NA	1452464.fasta.result.contigs.fa_1	29	a	a	h	-	h	h	-	h	-	b	a	h	h	b	h	h	b	h	h	b	b	a	h	a	a	b	a	h	h	h	h	-	h	h	h	h	h	a	h	h	h	a	b	a
LG2	M0949	4.839	Contig1496:24334:24794	96410.fasta.result.contigs.fa_1	372	a	a	h	h	h	a	h	h	h	b	h	h	h	h	h	-	b	h	h	b	b	a	h	a	a	b	h	a	h	h	h	-	h	h	a	h	h	a	h	a	a	a	b	h
LG2	M0360	5.103	Contig485:26937:27319	1437266.fasta.result.contigs.fa_1	106	-	h	h	h	h	h	h	h	h	-	a	h	h	b	h	h	b	b	h	b	h	a	h	h	h	b	a	a	h	h	h	b	h	h	a	h	h	a	h	h	h	a	h	a
LG2	M0361	5.184	Contig485:26937:27319	1437266.fasta.result.contigs.fa_1	122	h	h	h	h	h	-	h	h	h	-	a	h	h	b	h	h	b	b	h	b	h	a	h	h	h	b	a	a	h	h	h	-	h	h	a	h	h	a	h	h	h	a	h	a
LG2	M1353	5.481	Contig184:116560:116109	464909.fasta.result.contigs.fa_1	356	a	a	h	b	h	a	h	h	h	-	h	h	h	h	h	h	b	b	h	b	b	a	b	h	a	b	a	a	h	h	h	-	h	h	a	h	h	a	h	h	-	a	b	a
LG2	M0363	5.678	Contig534:22127:22566	1466657.fasta.result.contigs.fa_1	318	a	a	h	h	h	-	h	h	h	h	a	h	h	h	h	a	b	b	h	b	-	a	b	h	-	b	a	a	h	h	h	-	a	h	a	h	h	a	h	h	a	a	-	a
LG2	M1940	5.887	Contig96:53138:52662	1399964.fasta.result.contigs.fa_1	47	a	h	h	h	h	h	h	h	h	b	h	h	h	h	h	a	b	b	h	b	b	a	-	h	-	b	a	a	h	h	h	b	h	h	a	h	h	a	h	h	h	a	b	a
LG2	M1941	5.943	Contig96:53138:52662	1399964.fasta.result.contigs.fa_1	102	-	h	h	-	h	h	h	h	h	b	h	h	h	h	h	a	b	b	h	b	b	a	-	h	-	b	a	a	h	h	h	b	h	h	a	h	h	a	h	h	h	a	b	a
LG2	M1102	6.254	Contig184:127141:127599	1376935.fasta.result.contigs.fa_1	365	a	a	h	h	h	h	a	h	h	b	-	h	h	b	h	a	b	h	h	b	b	h	b	h	a	b	a	a	h	h	a	-	h	b	h	h	h	h	h	h	a	a	h	a
LG2	M1654	6.451	Contig5459:2746:3189	432923.fasta.result.contigs.fa_1	312	a	a	h	-	h	a	h	h	-	h	a	h	h	b	h	h	-	b	a	b	b	a	h	a	a	b	a	a	h	h	h	b	h	h	a	h	h	a	h	h	a	a	b	a
LG2	M2052	6.68	Contig2530:6891:7205	2521820.fasta.result.contigs.fa_2	173	h	-	b	b	h	h	h	h	h	h	-	h	h	-	h	h	b	b	h	b	b	a	b	a	a	-	-	-	h	h	h	b	h	b	h	h	h	a	h	h	h	a	b	a
LG2	M1756	6.854	Contig283:7208:7583	771848.fasta.result.contigs.fa_1	63	-	a	h	h	h	h	a	h	h	b	a	h	h	h	h	a	b	b	h	b	b	a	h	h	h	b	h	a	-	h	h	-	-	h	a	h	h	a	h	h	a	a	b	-
LG2	M1810	7.002	Contig4492:1281:1378	687881.fasta.result.contigs.fa_2	163	a	a	a	-	h	a	h	h	h	b	h	h	h	-	h	h	-	b	h	b	h	a	b	a	h	b	-	h	h	h	h	h	h	-	h	h	h	a	h	h	a	-	-	a
LG2	M0224	7.204	Contig1425:8058:8201	2254048.fasta.result.contigs.fa_1	380	a	a	h	h	h	h	h	h	h	h	-	b	h	-	h	-	-	-	h	b	b	a	b	h	a	b	a	a	h	h	h	-	h	h	h	h	h	a	h	h	h	-	b	a
LG2	M1578	7.365	Contig5926:934:1354	1804425.fasta.result.contigs.fa_1	382	h	h	h	b	h	a	-	h	h	b	-	h	h	-	-	a	b	b	h	b	b	a	b	a	-	b	h	-	h	-	-	b	h	h	a	h	h	a	h	-	h	a	b	a
LG2	M1577	7.441	Contig5926:934:1354	1804425.fasta.result.contigs.fa_1	349	-	h	h	b	h	a	-	h	h	b	-	h	-	-	-	a	b	b	h	b	b	a	b	a	-	b	h	a	h	-	-	b	h	h	a	h	h	a	h	h	h	a	b	a
LG2	M0123	7.623	Contig4039:4093:4541	563655.fasta.result.contigs.fa_1	358	-	h	h	b	h	a	-	h	h	b	-	h	h	h	h	a	b	b	h	b	b	h	b	a	-	b	h	a	h	h	-	b	h	h	h	h	h	h	h	h	a	a	b	h
LG2	M1915	7.853	Contig3055:18958:18551	41033.fasta.result.contigs.fa_1	114	a	h	h	b	h	h	a	h	h	b	h	h	h	b	h	h	b	h	h	-	b	-	b	-	-	b	a	a	h	h	h	b	h	h	a	h	h	h	b	h	-	a	b	a
LG2	M0627	8.029	Contig1773:6813:6373	200035.fasta.result.contigs.fa_1	345	h	h	h	h	h	h	-	h	h	b	h	h	b	b	h	a	-	b	h	-	b	a	b	a	h	b	a	a	h	h	h	b	h	h	h	h	h	a	h	h	h	a	b	a
LG2	M0629	8.163	Contig1773:6813:6373	200035.fasta.result.contigs.fa_1	408	a	h	-	h	h	h	h	h	h	b	h	h	b	b	h	a	-	b	h	-	b	a	b	a	h	b	a	a	h	h	h	b	h	h	h	h	h	a	-	h	h	a	b	a
LG2	M0465	8.37	Contig1496:28590:28155	1418235.fasta.result.contigs.fa_1	330	a	a	h	h	h	a	-	h	b	b	h	h	h	-	h	h	-	b	h	b	b	h	b	h	a	b	a	a	h	h	h	h	h	h	h	h	h	a	h	h	a	a	b	a
LG2	M0466	8.54	Contig1292:9543:9880	1419461.fasta.result.contigs.fa_1	162	h	a	h	h	h	b	h	h	h	h	h	-	h	h	b	a	b	b	h	b	h	h	-	a	h	b	a	a	h	h	h	-	-	h	h	h	h	a	h	h	a	a	-	a
LG2	M0056	8.669	Contig96:77851:78099	8482.fasta.result.contigs.fa_1	233	a	h	h	h	h	h	h	h	h	h	-	h	h	h	h	a	b	b	h	b	b	h	b	a	a	-	a	a	h	h	h	b	h	h	a	h	h	a	h	h	a	-	b	a
LG2	M0636	8.899	Contig5756:3371:2970	255104.fasta.result.contigs.fa_1	342	a	a	h	h	h	h	a	h	h	-	h	h	a	-	h	a	b	-	h	b	b	a	b	-	a	h	-	a	h	h	h	b	h	-	-	h	h	a	b	h	h	a	-	a
LG2	M1944	9.026	Contig386:76996:77401	1419293.fasta.result.contigs.fa_1	239	a	a	h	-	h	h	a	h	h	h	h	h	-	b	h	h	-	b	h	b	b	h	b	a	-	b	a	a	h	h	-	h	h	h	a	-	h	a	h	h	a	h	-	a
LG2	M0672	9.35	Contig386:60358:60811	228313.fasta.result.contigs.fa_1	335	a	a	-	h	h	-	a	h	h	h	h	h	h	b	h	h	b	b	h	b	b	-	-	a	-	b	a	a	-	h	h	b	h	h	a	h	h	h	h	h	a	a	b	h
LG2	M1821	9.467	Contig534:73643:73492	1278919.fasta.result.contigs.fa_2	113	a	h	h	-	h	h	h	h	h	b	a	h	h	b	h	a	b	b	h	b	b	h	b	h	h	-	h	a	-	h	h	b	h	h	a	h	h	h	b	h	a	a	b	a
LG2	M1819	9.506	Contig534:73643:73492	1278919.fasta.result.contigs.fa_2	27	a	h	h	h	h	-	h	h	h	b	a	h	h	b	h	a	b	b	h	b	b	-	b	h	h	-	-	a	-	h	h	b	h	h	a	h	h	h	b	h	a	a	-	a
LG2	M0803	9.631	Contig97:30219:30610	180931.fasta.result.contigs.fa_1	200	h	h	h	-	h	h	a	h	h	b	-	h	h	b	h	-	b	-	h	b	-	h	-	h	h	b	h	a	a	h	h	-	h	h	a	h	h	h	-	h	a	-	b	a
LG2	M1129	9.87	Contig2519:20123:19662	49832.fasta.result.contigs.fa_1	412	a	h	h	b	h	-	h	h	-	b	h	h	h	h	h	h	b	b	h	-	b	a	h	h	-	b	h	a	h	h	a	b	h	a	-	h	h	a	h	h	a	-	b	a
LG2	M1905	10.008	Contig59:240712:240311	2524010.fasta.result.contigs.fa_1	72	h	h	h	b	h	-	-	h	h	b	-	h	h	b	h	h	b	b	h	h	b	h	b	h	-	b	-	a	-	h	-	h	h	h	a	h	h	-	h	h	h	a	b	-
LG2	M1943	10.178	Contig386:76996:77401	1419293.fasta.result.contigs.fa_1	213	a	a	h	-	h	h	h	h	h	h	h	h	h	b	h	h	-	b	h	b	b	h	h	a	a	b	a	a	h	h	h	h	h	h	h	h	h	a	h	h	a	h	-	a
LG2	M1880	10.285	Contig1785:34865:35255	1390528.fasta.result.contigs.fa_1	60	-	a	h	h	h	h	-	h	h	b	h	h	b	b	h	h	b	b	-	b	b	-	b	-	-	-	h	h	h	h	h	h	h	h	-	h	h	a	h	h	h	a	b	-
LG2	M1861	10.391	Contig78:33237:33078	113751.fasta.result.contigs.fa_1	177	a	h	h	b	h	h	h	h	h	-	h	-	h	b	h	h	b	b	a	b	b	a	b	a	a	-	a	a	h	h	h	-	h	b	h	h	h	-	h	h	a	a	b	a
LG2	M1493	10.669	Contig534:71956:71575	94096.fasta.result.contigs.fa_1	66	-	a	h	h	h	a	-	h	h	h	h	h	h	b	h	a	b	h	-	b	b	-	b	-	-	h	a	a	h	h	h	b	h	h	-	h	h	a	h	h	a	h	b	a
LG2	M1268	10.841	Contig2:27552:28028	1400731.fasta.result.contigs.fa_1	385	h	a	h	-	h	h	a	h	h	b	h	h	h	h	h	h	b	b	h	b	b	h	h	h	a	b	h	a	h	h	-	b	h	h	h	h	h	a	h	h	a	a	-	a
LG2	M1671	10.904	Contig96:79039:79497	793759.fasta.result.contigs.fa_1	342	a	-	h	-	-	h	a	h	h	-	h	-	h	b	h	h	b	b	h	b	b	-	h	h	a	b	-	a	h	-	h	b	h	-	-	h	h	a	h	-	a	a	b	a
LG2	M1959	11.049	Contig59:230462:230019	1790100.fasta.result.contigs.fa_1	422	a	h	h	b	h	-	a	h	h	h	h	h	-	b	h	h	b	-	h	b	b	a	b	h	h	b	h	a	h	h	h	b	h	h	a	h	h	a	h	h	a	-	b	a
LG2	M1911	11.302	Contig3547:706:1094	6502.fasta.result.contigs.fa_1	59	h	a	h	h	h	h	-	h	h	b	h	h	h	h	h	h	b	b	h	b	b	a	b	h	-	b	a	-	-	h	h	b	h	h	a	h	h	a	h	h	a	a	b	-
LG2	M1914	11.376	Contig3055:18958:18551	41033.fasta.result.contigs.fa_1	30	a	h	h	b	h	h	a	h	h	b	h	h	h	-	h	h	b	-	h	b	b	h	b	a	h	b	a	-	h	h	h	b	h	h	a	h	h	a	b	h	a	a	b	a
LG2	M0679	11.548	Contig96:160729:160347	466330.fasta.result.contigs.fa_1	29	h	h	-	h	h	h	h	h	h	b	h	-	h	b	h	h	-	h	h	b	b	a	b	h	a	b	a	h	h	h	-	b	h	h	a	h	h	h	a	h	a	a	b	a
LG2	M0210	11.68	Contig96:130575:130927	1522891.fasta.result.contigs.fa_1	16	a	a	h	-	h	h	a	h	h	b	h	h	h	b	h	a	h	b	h	b	b	-	b	a	-	b	a	a	h	h	h	b	h	h	a	h	h	a	h	h	a	a	-	h
LG2	M0740	11.908	Contig78:39004:38677	1384119.fasta.result.contigs.fa_1	204	a	a	h	h	h	h	a	h	h	b	h	h	h	b	h	a	b	h	h	b	b	a	h	a	a	h	a	a	h	-	h	h	h	-	a	h	h	h	-	h	-	a	b	a
LG2	M1942	12.123	Contig386:76996:77401	1419293.fasta.result.contigs.fa_1	164	a	a	h	-	h	h	h	h	h	h	h	h	h	b	h	h	-	h	h	b	b	a	h	a	a	-	a	a	h	h	h	h	-	h	a	h	h	a	h	h	a	h	b	a
LG2	M1823	12.24	Contig96:40317:40163	1378599.fasta.result.contigs.fa_2	39	-	h	h	-	-	h	h	h	h	-	h	h	h	b	h	a	b	h	h	b	b	a	b	a	-	b	a	a	h	h	h	b	h	h	a	h	h	h	h	h	h	a	h	a
LG2	M1825	12.398	Contig96:40317:40163	1378599.fasta.result.contigs.fa_2	150	-	h	h	-	h	h	-	h	h	-	h	h	h	b	h	a	b	h	h	b	b	a	b	a	-	b	a	a	h	h	h	b	h	h	a	h	h	h	h	h	h	a	h	a
LG2	M1732	12.616	Contig2:36036:35866	1862749.fasta.result.contigs.fa_2	144	a	a	-	h	h	h	h	h	h	h	h	h	h	b	h	a	b	b	h	b	b	a	h	a	h	b	h	-	h	h	a	b	h	h	a	h	h	a	h	h	-	h	b	a
LG2	M1698	12.827	Contig2519:21362:21524	61735.fasta.result.contigs.fa_2	53	a	h	h	b	h	h	h	h	h	b	-	h	h	b	h	h	b	h	h	b	b	-	h	a	a	b	h	a	h	h	h	h	h	h	a	h	h	a	h	-	a	a	-	a
LG2	M1697	12.99	Contig2519:21362:21524	61735.fasta.result.contigs.fa_2	26	a	h	h	b	h	h	h	h	h	b	-	h	h	b	h	h	b	-	h	b	b	h	h	a	a	b	h	a	h	h	h	b	h	h	a	h	h	a	h	-	a	a	-	a
LG2	M1730	13.12	Contig2:35436:35869	1551164.fasta.result.contigs.fa_1	326	h	h	h	b	h	h	-	h	h	h	h	h	h	h	h	a	h	-	h	b	h	h	-	a	a	h	a	a	h	h	h	h	h	h	a	h	h	a	h	h	-	a	-	a
LG2	M0330	13.338	Contig96:53223:53609	46843.fasta.result.contigs.fa_1	35	a	a	h	h	h	h	-	h	h	b	h	h	h	h	h	a	h	b	h	b	b	a	b	a	h	-	a	h	h	h	h	-	h	h	a	-	h	a	h	h	a	h	b	a
LG2	M1793	13.435	Contig96:16679:16509	88325.fasta.result.contigs.fa_2	73	a	h	h	-	h	h	h	h	h	h	h	h	b	b	h	a	b	b	h	b	b	-	b	h	a	b	a	a	h	h	h	b	h	h	a	h	-	a	h	h	a	a	h	a
LG2	M0109	13.604	Contig781:51554:51679	255158.fasta.result.contigs.fa_2	62	a	a	h	b	h	h	h	h	h	b	h	h	h	b	h	h	-	h	h	b	b	h	b	a	a	-	a	a	h	h	h	b	h	-	a	h	h	a	-	h	a	a	b	h
LG2	M0235	13.787	Contig3689:3381:3698	86131.fasta.result.contigs.fa_1	340	-	h	h	h	h	h	a	h	h	h	h	h	h	h	h	a	b	b	h	-	b	a	b	a	-	-	a	a	-	h	h	h	h	h	a	h	h	a	h	h	a	a	h	a
LG2	M0483	13.968	Contig96:130140:130491	14315.fasta.result.contigs.fa_1	263	-	h	h	-	h	h	a	h	h	-	h	h	h	b	h	a	b	h	h	b	b	a	-	a	h	b	a	-	h	h	h	h	h	h	a	h	h	a	h	h	a	-	-	-
LG2	M0482	13.988	Contig96:130140:130491	14315.fasta.result.contigs.fa_1	250	-	h	h	-	h	h	a	h	h	h	h	h	h	b	h	a	b	h	h	b	b	a	-	a	h	b	-	-	h	h	h	h	a	h	a	h	h	a	h	h	a	-	-	-
LG2	M0481	14.036	Contig96:130140:130491	14315.fasta.result.contigs.fa_1	213	a	h	h	-	h	h	a	h	h	h	h	h	h	b	h	a	b	h	h	b	b	a	-	a	h	b	a	h	h	h	h	h	h	h	a	h	h	a	h	h	a	h	h	a
LG2	M1922	14.238	Contig429:47669:47841	253085.fasta.result.contigs.fa_2	97	-	a	h	-	h	h	-	h	-	-	h	h	h	h	h	a	b	b	h	b	b	a	b	a	h	b	a	a	h	-	h	h	h	h	a	h	h	a	-	-	a	h	h	h
LG2	M1983	14.371	Contig96:12170:12596	494460.fasta.result.contigs.fa_1	329	a	a	h	-	h	h	a	h	h	-	h	-	h	b	h	h	b	b	a	b	b	h	-	a	a	b	a	a	h	h	h	b	-	h	a	h	h	a	h	h	a	a	b	-
LG2	M1984	14.515	Contig96:12170:12596	494460.fasta.result.contigs.fa_1	335	a	a	h	b	h	b	a	h	h	-	h	-	h	b	h	-	b	b	h	b	b	h	-	a	a	b	a	a	h	h	h	b	h	h	a	h	h	a	h	h	a	a	b	-
LG2	M1982	14.533	Contig96:12170:12596	494460.fasta.result.contigs.fa_1	315	a	a	h	b	h	-	a	h	h	h	h	-	h	b	-	a	b	b	h	b	b	h	h	a	a	b	-	a	h	h	h	b	h	h	a	h	h	a	h	h	a	a	b	h
LG2	M1269	14.707	Contig3263:9513:9076	1424887.fasta.result.contigs.fa_1	307	a	h	h	b	h	h	h	h	-	b	h	h	h	h	h	-	-	-	h	b	b	a	-	-	a	b	a	a	h	-	a	b	h	h	a	h	b	a	-	h	a	a	b	a
LG2	M1371	14.88	Contig2519:19501:19665	1789661.fasta.result.contigs.fa_2	157	a	a	h	b	-	h	h	h	h	b	h	h	h	b	h	a	b	-	h	h	b	-	h	-	a	h	h	a	h	h	h	b	h	h	a	h	h	a	h	h	a	a	b	a
LG2	M1769	15.134	Contig3263:8976:8648	1413568.fasta.result.contigs.fa_1	43	a	a	h	b	h	h	a	h	h	-	h	h	h	b	h	h	-	b	h	b	b	h	h	a	a	b	a	a	h	h	h	b	h	-	a	h	h	a	h	h	a	a	b	a
LG2	M0398	15.326	Contig3263:10424:9988	1445319.fasta.result.contigs.fa_1	413	h	a	h	b	a	h	h	h	h	h	h	h	h	b	-	a	b	b	h	h	h	h	h	h	a	b	h	a	h	h	h	b	h	-	-	h	h	a	a	h	a	h	b	a
LG2	M1072	15.569	Contig78:20783:21162	2253974.fasta.result.contigs.fa_1	41	h	a	h	b	h	h	a	h	h	h	-	h	h	b	h	a	b	b	-	b	b	h	b	h	a	b	h	a	h	h	-	b	h	h	a	h	h	h	h	h	a	a	b	a
LG2	M1071	15.581	Contig78:20783:21162	2253974.fasta.result.contigs.fa_1	24	h	a	h	b	h	h	a	h	h	h	-	h	h	b	h	a	b	b	-	b	b	h	b	h	a	b	h	a	h	h	-	b	h	h	a	h	h	h	h	h	-	-	b	a
LG2	M1073	15.598	Contig78:20783:21162	2253974.fasta.result.contigs.fa_1	53	h	a	h	b	h	h	a	h	h	h	-	h	h	b	h	a	b	b	-	b	b	a	b	h	a	b	h	a	h	h	-	b	h	h	a	h	h	h	h	h	-	a	b	a
LG2	M1105	15.833	Contig60:32819:33205	1398824.fasta.result.contigs.fa_1	34	h	a	h	-	h	h	a	h	h	b	b	h	h	h	-	a	b	-	h	b	-	-	b	a	a	b	h	a	h	h	h	b	h	h	-	h	h	a	h	h	a	a	b	a
LG2	M1106	15.964	Contig60:32819:33205	1398824.fasta.result.contigs.fa_1	51	-	a	h	h	h	h	a	h	h	b	b	h	h	h	h	a	b	-	h	b	b	-	b	a	a	b	h	a	h	h	h	b	h	h	h	h	h	a	h	h	a	a	b	a
LG2	M1535	16.136	Contig78:20545:20718	2591.fasta.result.contigs.fa_2	164	h	a	-	h	h	h	h	h	h	h	h	h	h	-	h	a	-	-	h	b	b	h	h	a	-	b	h	a	h	h	h	b	h	h	a	h	h	-	h	h	a	h	b	a
LG2	M1912	16.331	Contig5756:6554:6934	22856.fasta.result.contigs.fa_1	294	h	a	h	h	h	h	a	h	h	b	h	-	h	b	h	a	b	b	h	-	b	-	h	a	a	-	-	a	h	-	h	b	h	-	a	h	h	a	h	-	a	h	-	a
LG2	M1291	16.436	Contig2:22788:22373	18712.fasta.result.contigs.fa_1	386	h	a	h	h	h	h	h	h	h	-	h	h	h	b	h	a	-	b	h	b	b	a	h	a	a	h	a	h	h	h	h	b	a	h	a	h	h	a	h	h	-	a	b	h
LG2	M1290	16.474	Contig2:22788:22373	18712.fasta.result.contigs.fa_1	334	h	a	h	-	h	h	h	h	h	-	h	h	h	b	h	a	h	b	h	b	b	a	-	-	a	h	a	h	h	h	h	b	a	h	a	h	h	a	h	h	-	a	b	h
LG2	M1009	16.544	Contig2071:11910:11455	2286235.fasta.result.contigs.fa_1	359	h	a	h	h	h	h	h	h	h	h	h	h	h	b	h	a	h	b	h	b	b	a	b	a	h	b	a	a	-	h	h	b	h	h	a	h	h	a	h	h	a	a	b	h
LG2	M1796	16.707	Contig992:22230:21759	211857.fasta.result.contigs.fa_1	214	h	h	h	-	h	a	h	h	h	b	-	h	h	h	h	h	b	b	h	b	b	h	b	h	h	h	a	a	-	h	h	b	h	h	-	h	h	a	h	h	h	h	b	a
LG2	M0120	16.989	Contig875:26724:27111	520688.fasta.result.contigs.fa_1	155	h	h	h	-	h	h	h	h	-	b	h	h	h	b	h	h	-	b	h	b	b	h	b	a	h	b	a	a	h	-	h	b	h	-	-	h	h	a	h	h	a	h	b	a
LG2	M0121	17.067	Contig875:26724:27111	520688.fasta.result.contigs.fa_1	209	h	-	h	h	h	h	a	h	-	b	-	h	h	b	h	h	-	b	h	b	b	h	b	a	h	b	h	a	h	-	h	b	h	-	-	h	h	a	h	h	a	h	-	a
LG2	M1848	17.234	Contig6088:3196:2738	29994.fasta.result.contigs.fa_1	227	h	h	h	h	h	h	h	h	h	-	h	h	h	b	h	a	b	h	h	-	b	h	b	h	h	-	a	a	h	h	h	-	h	h	a	h	h	h	h	h	a	a	h	a
LG2	M2017	17.412	Contig2411:16418:16396	449550.fasta.result.contigs.fa_1	397	h	h	h	h	h	h	a	h	h	h	h	h	h	b	-	-	b	h	h	b	b	-	-	h	-	b	-	a	h	h	-	b	h	h	-	-	h	a	h	h	a	a	h	a
LG2	M2016	17.498	Contig2411:16418:16396	449550.fasta.result.contigs.fa_1	368	h	h	h	h	h	h	a	h	h	h	h	h	h	b	-	-	b	h	h	b	b	a	-	h	a	b	h	a	h	h	-	b	h	h	-	h	h	a	h	h	a	a	h	a
LG2	M0178	17.747	Contig434:11641:12049	104448.fasta.result.contigs.fa_1	300	a	h	h	-	h	h	a	h	h	b	h	h	h	b	h	a	b	b	h	b	h	-	-	a	-	b	a	a	-	h	h	h	-	h	a	h	h	a	h	h	a	a	b	a
LG2	M0179	17.778	Contig434:11641:12049	104448.fasta.result.contigs.fa_1	311	-	-	h	b	h	h	a	h	h	b	h	h	h	b	h	h	b	b	h	b	h	-	-	a	-	b	a	a	h	h	h	h	-	h	a	h	h	a	h	h	a	a	b	a
LG2	M1660	18.14	Contig418:12972:12816	460998.fasta.result.contigs.fa_2	24	h	a	h	b	h	h	a	h	h	h	h	h	h	b	h	a	b	h	h	h	b	a	b	a	-	-	h	a	h	h	h	-	h	h	a	h	h	a	h	h	h	a	h	h
LG2	M1661	18.187	Contig418:12972:12816	460998.fasta.result.contigs.fa_2	59	h	a	h	b	h	h	h	h	h	h	h	h	h	b	h	a	b	h	h	h	b	a	b	a	-	-	h	a	h	h	h	h	h	h	a	h	h	a	h	h	h	a	h	h
LG2	M1068	18.487	Contig423:26932:26480	2188605.fasta.result.contigs.fa_1	411	h	a	h	b	h	h	h	h	h	-	h	h	h	b	h	-	b	b	-	b	b	a	b	a	a	-	h	-	-	h	h	h	h	h	a	h	h	a	h	h	a	a	h	-
LG2	M1067	18.518	Contig423:26932:26480	2188605.fasta.result.contigs.fa_1	343	h	a	a	b	h	h	h	h	h	-	h	h	h	b	h	h	b	b	-	b	b	a	b	a	a	-	h	h	-	h	h	h	h	h	a	h	h	a	h	h	a	a	h	-
LG2	M0404	18.849	Contig407:64773:64327	1579496.fasta.result.contigs.fa_1	333	h	h	h	b	h	h	-	h	h	-	h	h	h	b	h	-	b	b	h	-	b	a	b	a	a	b	-	-	h	h	h	b	h	h	a	h	h	a	h	h	a	a	h	h
LG2	M0405	18.942	Contig407:64773:64327	1579496.fasta.result.contigs.fa_1	351	h	h	h	b	h	h	a	h	h	b	h	h	h	b	h	-	b	b	h	b	b	a	b	a	a	b	-	a	h	h	h	b	h	h	a	h	h	a	h	h	-	a	h	h
LG2	M0406	18.982	Contig407:64773:64327	1579496.fasta.result.contigs.fa_1	363	h	h	h	b	h	h	-	h	h	b	h	h	h	b	h	-	b	b	h	b	b	a	b	a	a	b	-	-	h	h	h	b	h	h	a	h	h	a	h	h	-	a	h	h
LG2	M0407	19.017	Contig407:64773:64327	1579496.fasta.result.contigs.fa_1	403	-	h	h	b	h	h	h	h	h	b	h	h	h	b	h	-	b	b	h	b	b	a	b	a	a	b	-	h	h	h	h	b	h	h	a	h	h	a	h	h	-	a	h	h
LG2	M0989	19.446	Contig579:68576:68115	1511091.fasta.result.contigs.fa_1	364	h	h	h	b	h	b	a	h	h	-	h	h	h	b	h	h	b	-	h	b	-	-	b	a	a	b	a	a	h	h	h	h	h	h	a	h	h	a	h	h	h	a	h	a
LG2	M1702	19.739	Contig2239:23043:23473	92789.fasta.result.contigs.fa_1	409	a	a	h	h	h	h	-	h	h	h	-	h	h	b	h	a	b	b	h	h	b	a	-	a	-	b	a	a	h	h	h	h	h	h	h	h	h	a	h	h	-	a	h	a
LG2	M1701	19.796	Contig2239:23043:23473	92789.fasta.result.contigs.fa_1	324	a	-	h	h	h	h	-	h	h	h	h	h	a	b	h	a	b	b	h	h	b	a	-	a	-	b	a	a	h	h	h	h	h	h	-	h	h	a	h	h	h	a	h	a
LG2	M2005	19.89	Contig105:53608:54000	12712.fasta.result.contigs.fa_1	10	h	h	h	h	h	h	h	h	h	-	h	h	-	b	h	a	b	b	h	b	b	-	b	a	a	b	h	a	h	h	h	b	h	h	a	h	h	a	h	h	a	a	h	a
LG2	M2024	20.136	Contig3317:2353:2029	507810.fasta.result.contigs.fa_1	71	a	h	h	-	h	h	a	h	h	b	h	h	h	b	h	h	b	b	h	b	b	a	b	-	a	b	a	h	h	h	h	b	h	h	a	h	h	h	-	h	a	a	h	a
LG2	M1243	20.23	Contig563:126533:126375	184509.fasta.result.contigs.fa_2	55	h	h	h	b	h	h	h	h	h	b	h	h	h	-	h	h	b	b	h	b	b	h	b	a	-	b	a	h	h	h	h	h	a	h	a	h	h	a	h	h	a	a	h	-
LG2	M0078	20.514	Contig4178:3898:4295	1490051.fasta.result.contigs.fa_1	54	a	h	h	b	h	h	-	h	h	-	h	h	h	-	h	a	b	h	h	b	b	a	b	a	-	b	a	a	h	h	h	b	h	h	h	h	h	a	b	h	a	a	h	h
LG2	M0080	20.546	Contig4178:3898:4295	1490051.fasta.result.contigs.fa_1	98	a	h	h	b	h	h	-	h	h	b	h	h	h	b	h	a	b	h	h	-	b	-	b	a	-	b	a	a	h	h	h	b	h	h	h	h	h	a	b	h	a	a	h	h
LG2	M0077	20.584	Contig4178:3898:4295	1490051.fasta.result.contigs.fa_1	43	a	h	h	b	h	h	-	h	h	b	h	h	h	b	h	a	b	h	h	b	b	h	b	a	-	b	a	a	h	h	h	b	h	h	h	h	h	a	b	h	a	a	h	h
LG2	M0079	20.651	Contig4178:3898:4295	1490051.fasta.result.contigs.fa_1	85	a	h	h	b	h	h	-	h	h	h	h	h	h	b	-	a	b	h	h	b	b	a	b	a	-	b	a	a	h	h	h	b	h	h	h	h	h	a	b	h	a	a	h	h
LG2	M1709	20.993	Contig907:46182:46337	450229.fasta.result.contigs.fa_2	47	a	a	b	b	h	h	h	h	h	b	h	h	h	h	h	a	b	b	h	b	b	a	h	-	h	b	h	a	h	h	h	b	-	h	h	h	h	a	b	h	a	a	h	a
LG2	M1710	21.089	Contig907:46182:46337	450229.fasta.result.contigs.fa_2	108	a	a	h	b	h	h	h	h	h	b	h	h	h	h	h	a	b	b	h	b	b	a	-	h	h	b	h	a	h	h	h	b	h	h	h	h	h	a	b	h	a	a	h	a
LG2	M1338	21.23	Contig3011:3152:2953	41126.fasta.result.contigs.fa_2	140	h	a	h	-	h	h	-	h	h	b	h	h	h	b	h	a	b	b	h	b	b	a	b	-	a	-	a	-	h	-	a	-	h	h	a	h	h	a	-	h	-	a	h	a
LG2	M0850	21.377	Contig311:68999:69450	62619.fasta.result.contigs.fa_1	332	a	a	h	-	h	h	a	h	h	b	h	-	h	b	h	h	b	b	h	b	b	a	h	-	a	b	a	a	h	h	h	-	h	h	a	h	h	a	b	h	a	a	h	a
LG2	M1528	21.608	Contig311:53628:54008	2236890.fasta.result.contigs.fa_1	12	a	h	h	b	h	-	h	h	h	h	h	h	h	b	h	h	b	b	h	h	h	h	b	-	a	b	a	a	h	h	h	b	-	h	a	h	h	a	h	h	a	h	h	h
LG2	M0075	21.761	Contig563:23621:23819	1380009.fasta.result.contigs.fa_2	130	a	a	h	-	h	h	-	h	h	b	h	h	h	b	h	-	b	b	h	h	h	a	-	-	-	b	a	a	h	a	h	b	h	h	a	h	h	a	h	h	-	a	h	-
LG2	M0141	22.02	Contig6739:5060:5467	1798100.fasta.result.contigs.fa_1	165	a	h	h	b	h	h	a	h	h	b	h	h	h	-	h	h	b	b	h	b	b	a	b	a	h	h	a	a	h	h	h	b	h	h	a	h	h	a	b	h	-	a	h	a
LG2	M0140	22.159	Contig6739:5060:5467	1798100.fasta.result.contigs.fa_1	23	a	h	h	b	h	h	h	h	h	b	h	h	h	-	h	h	b	b	h	-	h	a	b	a	h	h	a	a	h	h	h	-	h	h	a	h	h	a	b	h	-	a	h	a
LG2	M1800	22.378	Contig928:20265:20084	219476.fasta.result.contigs.fa_2	167	a	-	h	-	h	h	a	h	-	b	h	h	h	b	h	h	b	b	h	b	b	a	b	h	a	-	h	h	h	h	h	b	h	h	a	h	a	h	b	h	a	h	h	a
LG2	M1797	22.383	Contig928:20265:20084	219476.fasta.result.contigs.fa_2	79	a	-	h	b	h	h	a	h	-	-	h	h	h	b	h	h	b	b	h	b	b	a	b	h	a	-	h	h	h	h	h	b	h	h	a	h	a	h	b	h	a	-	h	a
LG2	M1137	22.613	Contig6739:2940:2494	208631.fasta.result.contigs.fa_1	50	h	-	h	-	h	h	a	h	h	b	h	h	h	b	-	a	b	h	h	b	b	a	h	h	-	b	a	a	h	h	b	h	-	h	a	h	h	a	-	h	a	h	-	-
LG2	M1837	22.776	Contig928:19631:20087	2287684.fasta.result.contigs.fa_1	397	h	h	h	h	h	a	-	h	h	-	h	h	h	-	h	h	b	b	h	b	b	h	-	h	a	b	a	a	h	-	h	b	h	h	a	h	a	a	h	h	h	a	h	a
LG2	M0778	23.035	Contig563:86802:86355	1348494.fasta.result.contigs.fa_1	372	a	a	h	b	h	-	-	h	h	h	h	h	h	h	h	-	b	b	h	h	b	a	h	h	-	-	h	a	h	-	h	b	h	h	a	h	h	-	-	h	a	a	h	a
LG2	M0779	23.065	Contig563:86802:86355	1348494.fasta.result.contigs.fa_1	386	a	a	b	b	h	-	-	-	h	h	h	h	h	h	h	-	b	b	h	h	b	a	h	a	-	-	h	a	h	-	h	b	-	h	a	h	h	-	-	h	a	a	h	a
LG2	M1130	23.263	Contig1909:29677:29843	62271.fasta.result.contigs.fa_2	93	a	a	h	b	h	h	h	h	h	b	h	h	h	h	h	h	b	b	h	b	h	h	b	h	-	h	h	a	h	h	h	h	h	h	a	h	h	a	b	h	a	a	h	a
LG2	M1205	23.379	Contig2239:15960:15476	1399035.fasta.result.contigs.fa_1	418	a	h	h	b	h	h	a	h	-	h	h	h	h	h	h	h	b	b	-	-	b	h	b	a	h	b	h	a	-	h	h	b	h	h	-	h	h	a	-	h	a	a	-	a
LG2	M0499	23.587	Contig1909:40085:40501	267053.fasta.result.contigs.fa_1	114	-	a	h	b	a	h	h	b	h	b	h	h	h	h	h	a	b	b	h	b	b	a	b	-	-	h	h	a	h	h	h	b	h	h	-	h	h	a	b	h	a	a	h	-
LG2	M0142	23.656	Contig6739:5060:5467	1798100.fasta.result.contigs.fa_1	221	a	h	h	b	h	b	a	-	h	b	h	h	h	b	h	h	b	b	h	b	b	a	b	a	h	-	-	a	-	h	h	b	h	h	-	h	h	-	b	-	h	-	h	a
LG2	M2047	23.795	Contig907:63684:64131	1805829.fasta.result.contigs.fa_1	81	-	-	h	h	h	h	h	h	h	-	-	h	h	b	-	h	h	b	h	b	b	a	b	h	a	h	a	-	a	h	h	b	h	-	h	h	h	a	b	h	a	a	a	a
LG2	M0851	24.127	Contig311:68999:69450	62619.fasta.result.contigs.fa_1	405	a	a	h	h	h	h	a	h	h	b	h	-	h	b	h	a	b	b	h	-	b	a	h	-	-	b	a	a	h	h	h	b	h	h	a	h	h	a	b	h	a	a	h	a
LG2	M0863	24.311	Contig867:20525:20845	218495.fasta.result.contigs.fa_1	197	a	h	h	h	h	h	a	h	h	h	h	h	-	b	h	h	h	b	h	h	h	a	b	-	h	b	-	a	h	h	h	h	h	-	a	h	h	h	b	h	a	-	h	a
LG2	M0507	24.53	Contig579:63297:63681	1421293.fasta.result.contigs.fa_1	199	a	a	h	-	-	h	a	h	-	h	h	-	h	b	h	h	-	-	h	b	b	a	b	h	h	b	-	a	h	h	h	h	-	h	a	h	h	a	h	h	a	a	h	a
LG2	M0804	24.729	Contig1537:1615:1845	209190.fasta.result.contigs.fa_1	236	h	a	h	-	-	h	a	h	-	h	h	a	h	b	h	a	b	b	h	b	-	-	b	a	h	-	a	a	h	h	h	-	h	-	a	h	h	a	b	h	a	a	h	a
LG2	M0036	24.952	Contig236:84412:84221	1557666.fasta.result.contigs.fa_2	124	a	a	h	b	h	h	a	h	h	b	h	h	h	b	h	h	b	b	h	h	b	a	b	h	a	b	a	a	h	h	h	-	h	h	a	h	h	a	-	h	a	a	-	a
LG2	M1208	25.096	Contig1909:39086:38707	1406409.fasta.result.contigs.fa_1	41	-	h	h	b	h	h	a	h	h	b	-	a	h	b	a	h	b	b	-	b	b	h	b	a	a	b	a	a	h	h	b	-	-	h	h	h	h	h	-	h	a	a	b	a
LG2	M0735	25.323	Contig563:84607:84167	589852.fasta.result.contigs.fa_1	28	a	h	h	h	h	h	h	h	h	b	h	h	h	b	h	h	b	h	h	h	-	h	b	a	a	b	a	a	h	h	h	h	-	h	a	h	h	-	h	h	a	-	h	-
LG2	M0473	25.564	Contig7544:2607:2278	1586158.fasta.result.contigs.fa_1	21	h	a	h	h	h	h	a	h	h	h	h	h	h	-	h	a	b	b	h	b	b	-	h	-	h	b	a	a	h	h	h	b	h	-	h	h	h	a	-	h	a	a	h	a
LG2	M1027	25.64	Contig2860:23666:24135	115060.fasta.result.contigs.fa_1	255	-	-	h	b	h	h	-	h	h	h	h	h	h	b	b	-	-	b	h	b	b	h	b	a	h	b	a	a	h	h	h	b	h	h	-	b	a	a	b	h	a	a	h	a
LG2	M1015	25.892	Contig311:48147:48319	2940289.fasta.result.contigs.fa_2	62	a	a	a	h	h	h	h	h	h	-	h	h	h	b	h	a	h	b	a	b	b	a	b	h	h	h	h	-	-	h	h	b	h	h	a	h	h	h	h	h	a	a	-	a
LG2	M0508	26.027	Contig579:63297:63681	1421293.fasta.result.contigs.fa_1	225	a	a	h	-	-	h	a	h	-	h	h	-	h	b	h	h	-	h	h	b	b	a	b	h	h	b	-	a	a	h	h	h	-	h	-	h	h	a	b	h	a	h	h	a
LG2	M0858	26.392	Contig695:5949:6133	191603.fasta.result.contigs.fa_2	112	h	h	h	b	h	h	h	h	h	b	h	h	h	b	h	h	b	b	h	b	b	h	b	a	-	b	h	a	h	h	h	-	h	h	a	h	-	a	b	h	a	a	h	a
LG2	M0859	26.43	Contig695:5949:6133	191603.fasta.result.contigs.fa_2	139	h	h	h	b	h	h	h	h	h	b	h	h	h	b	h	h	b	b	h	b	b	h	b	a	-	b	h	a	h	h	h	-	h	h	a	h	-	a	b	-	a	a	h	a
LG2	M0857	26.484	Contig695:5949:6133	191603.fasta.result.contigs.fa_2	108	h	h	h	b	h	h	h	-	h	b	h	h	h	b	h	h	b	b	h	b	b	-	b	a	-	b	h	a	h	h	h	-	-	h	a	h	-	a	b	h	a	a	h	a
LG2	M0860	26.616	Contig695:5949:6133	191603.fasta.result.contigs.fa_2	140	h	h	h	b	h	h	h	-	h	b	h	h	h	b	h	h	b	b	h	b	b	h	b	a	-	b	h	a	h	h	h	-	h	h	a	h	a	a	b	-	a	a	h	a
LG2	M0764	26.823	Contig2350:24731:24318	181987.fasta.result.contigs.fa_1	329	h	h	h	b	h	h	h	h	h	h	h	-	h	b	-	-	b	-	h	b	b	-	b	h	a	b	a	a	h	h	h	-	-	h	a	h	a	a	b	h	a	a	h	a
LG2	M1026	27.212	Contig2860:23666:24135	115060.fasta.result.contigs.fa_1	205	-	-	h	b	b	h	h	h	h	h	h	h	h	b	b	-	b	-	h	b	b	h	b	a	-	b	a	a	h	h	h	b	h	h	-	-	a	a	b	h	-	a	h	-
LG2	M1025	27.341	Contig2860:23666:24135	115060.fasta.result.contigs.fa_1	181	-	-	h	b	h	h	h	h	h	h	h	h	h	b	b	h	b	h	-	b	b	h	b	a	h	b	a	a	h	h	h	b	h	h	-	-	a	a	b	h	a	a	h	-
LG2	M1028	27.399	Contig2860:23666:24135	115060.fasta.result.contigs.fa_1	324	h	h	h	b	h	h	h	h	h	h	h	h	h	b	b	h	b	-	h	h	b	h	b	h	a	b	a	a	h	h	h	b	h	h	a	b	a	a	b	h	a	a	h	a
LG2	M1308	27.816	Contig1537:13503:13845	565103.fasta.result.contigs.fa_1	160	h	h	h	h	h	-	a	h	h	h	h	h	b	b	h	a	b	b	h	b	-	h	-	h	a	-	a	h	a	h	h	b	a	h	h	h	h	a	b	h	h	h	b	a
LG2	M0422	27.923	Contig5751:1139:716	2945861.fasta.result.contigs.fa_1	202	a	h	h	b	h	h	a	b	h	h	h	h	h	b	b	h	h	b	h	b	b	a	b	h	a	b	a	a	h	h	h	-	h	h	h	h	a	a	b	h	a	a	h	h
LG2	M0763	28.196	Contig2350:24731:24318	181987.fasta.result.contigs.fa_1	310	h	h	h	b	h	h	h	h	h	h	h	-	h	b	-	-	b	-	h	b	b	-	b	h	a	b	a	a	h	h	h	-	-	h	a	h	a	a	b	h	a	a	h	h
LG2	M1016	28.587	Contig311:48147:48319	2940289.fasta.result.contigs.fa_2	86	a	a	a	h	-	h	h	h	h	h	h	-	h	b	h	a	h	b	a	b	b	a	b	h	h	h	h	-	-	h	h	b	h	h	a	h	h	h	b	-	a	a	-	a
LG2	M1285	28.758	Contig1537:2392:2312	2485772.fasta.result.contigs.fa_2	73	-	a	h	b	h	h	-	h	h	-	h	h	h	-	h	h	h	h	h	b	b	a	b	a	a	b	a	a	h	h	h	h	h	h	a	h	h	a	h	h	a	a	h	a
LG2	M1401	29.167	Contig102:87949:88020	426767.fasta.result.contigs.fa_1	106	a	a	-	b	h	h	h	h	a	b	h	h	h	b	-	a	b	b	h	h	b	a	h	a	h	b	-	-	h	h	h	h	h	h	a	h	h	a	h	h	a	a	h	h
LG2	M0707	29.52	Contig2702:15098:15289	28099.fasta.result.contigs.fa_2	131	a	-	h	b	h	h	a	h	h	h	h	h	h	b	-	-	b	b	h	b	b	-	b	a	a	b	a	a	h	h	h	b	h	-	a	h	a	a	b	h	a	a	h	-
LG2	M1402	29.93	Contig102:87949:88020	426767.fasta.result.contigs.fa_1	110	a	a	-	b	h	h	h	h	-	b	h	h	h	b	b	a	b	b	h	h	b	-	h	a	h	b	h	h	h	h	h	h	h	h	a	h	h	-	-	h	a	a	h	h
LG2	M0886	30.57	Contig1909:30055:29840	1344791.fasta.result.contigs.fa_2	112	h	a	h	b	h	h	a	h	b	-	h	h	h	b	h	h	b	b	h	-	b	a	b	a	a	h	h	a	h	h	h	b	h	h	a	h	h	a	-	h	a	-	h	a
LG2	M0885	30.845	Contig1909:30055:29840	1344791.fasta.result.contigs.fa_2	87	h	a	h	b	h	h	a	h	b	-	h	h	h	b	h	-	b	b	h	-	b	a	-	a	a	-	h	a	h	h	h	b	h	h	a	h	h	a	b	h	a	-	h	a
LG2	M0364	31.48	Contig1470:10609:10759	1493706.fasta.result.contigs.fa_1	395	a	h	h	-	h	-	a	h	h	h	h	-	h	b	b	h	h	-	h	h	b	h	h	h	h	b	a	-	b	h	h	b	h	h	a	-	a	h	h	h	a	a	h	a
LG2	M2009	32.313	Contig628:29565:30024	129742.fasta.result.contigs.fa_1	349	h	h	a	h	h	h	-	h	h	h	h	h	h	b	b	h	b	-	h	b	h	h	h	h	a	b	a	a	-	h	h	b	h	h	-	h	a	a	b	h	a	a	h	a
LG2	M0100	33.804	Contig744:5244:5221	12294.fasta.result.contigs.fa_1	358	h	h	-	b	h	a	-	-	h	h	h	h	h	b	h	h	b	b	h	b	b	h	-	h	-	b	-	a	h	h	a	-	h	h	a	h	a	a	-	h	h	a	h	a
LG3	M1678	0	Contig1882:31496:31954	1390859.fasta.result.contigs.fa_1	330	b	h	b	b	h	h	h	h	h	h	b	h	h	a	-	h	h	b	b	a	h	h	h	h	h	h	-	b	h	h	h	a	b	b	h	b	b	-	h	b	b	b	h	b
LG3	M0761	0.922	Contig2527:4614:4154	101827.fasta.result.contigs.fa_1	317	b	h	b	b	a	h	h	h	h	-	h	a	h	h	-	h	h	h	h	a	h	h	h	h	-	h	h	b	h	h	h	h	b	-	h	b	b	a	h	h	b	h	-	b
LG3	M1835	1.936	Contig227:88723:88889	1794832.fasta.result.contigs.fa_1	179	h	h	b	b	a	-	-	h	b	-	h	a	h	h	h	h	h	h	h	h	h	h	h	h	h	h	b	h	h	-	h	a	b	h	-	h	b	a	h	h	b	h	h	-
LG3	M0201	3.169	Contig227:67209:67691	1384628.fasta.result.contigs.fa_1	362	-	h	b	b	-	-	h	h	h	h	b	a	-	-	h	h	h	h	h	a	h	h	-	h	h	h	b	b	h	h	h	a	b	b	h	h	-	a	h	h	b	-	h	b
LG3	M0489	4.645	Contig308:74881:74438	35411.fasta.result.contigs.fa_1	125	b	h	h	b	a	h	h	h	h	b	h	a	b	h	h	h	h	h	h	h	h	h	h	h	h	h	b	b	-	h	h	a	-	h	h	b	b	a	h	h	h	h	h	b
LG3	M1520	6.042	Contig1106:63908:64287	1425156.fasta.result.contigs.fa_1	46	-	h	-	b	h	h	h	h	h	b	h	a	b	h	h	h	h	b	h	a	h	h	h	h	h	h	-	h	h	h	h	a	h	b	h	b	b	a	h	h	b	h	h	b
LG3	M1974	7.218	Contig308:43588:43142	73497.fasta.result.contigs.fa_1	328	b	h	b	b	a	h	h	h	h	b	b	a	b	a	h	-	h	h	h	a	h	h	h	h	h	h	b	b	h	h	h	h	b	h	h	b	b	a	h	h	-	h	h	b
LG3	M1973	7.494	Contig308:43588:43142	73497.fasta.result.contigs.fa_1	308	b	h	b	b	a	h	h	h	h	b	b	a	b	a	h	h	h	h	h	a	h	h	h	h	h	h	b	b	h	h	h	h	b	h	h	b	b	a	h	h	-	h	h	b
LG3	M1517	8.865	Contig902:3077:3554	1406944.fasta.result.contigs.fa_1	405	-	h	h	h	-	h	h	h	-	b	b	h	b	a	h	h	h	h	h	-	h	h	h	h	-	h	b	h	h	h	h	a	b	b	h	h	b	-	h	h	b	h	h	b
LG3	M0556	9.667	Contig2312:12579:13013	1379466.fasta.result.contigs.fa_1	423	b	h	-	b	h	h	h	h	h	-	b	a	-	a	h	h	h	h	h	a	h	h	h	-	h	h	-	h	h	b	h	a	b	b	h	b	b	-	h	-	b	h	h	b
LG3	M1314	10.278	Contig68:44610:44242	1448354.fasta.result.contigs.fa_1	82	h	-	-	b	a	a	h	h	h	h	b	a	-	-	h	h	h	h	h	a	h	h	h	h	h	-	b	h	h	b	h	-	b	b	-	b	b	a	h	h	b	a	h	b
LG3	M0604	11.605	Contig195:89453:89112	1375187.fasta.result.contigs.fa_1	242	-	h	b	h	h	h	h	h	h	b	b	a	b	a	h	h	h	b	h	h	h	h	h	h	h	h	-	h	h	b	h	a	b	b	h	b	h	h	-	h	h	h	h	h
LG3	M1479	12.905	Contig195:80194:79734	1536177.fasta.result.contigs.fa_1	454	b	-	b	-	h	-	h	h	h	b	b	-	b	a	h	h	h	b	h	a	h	h	-	h	h	h	-	h	b	b	h	-	b	-	b	b	h	a	h	h	b	h	h	b
LG3	M1478	13.05	Contig195:80194:79734	1536177.fasta.result.contigs.fa_1	349	b	-	b	-	h	-	h	h	h	b	b	-	b	a	h	h	h	b	h	a	h	h	-	h	h	h	-	h	b	b	h	h	b	-	b	b	h	a	h	h	b	h	h	b
LG3	M1245	14.432	Contig452:59050:58589	249962.fasta.result.contigs.fa_1	329	b	h	b	b	-	h	h	h	h	h	b	h	b	a	h	a	h	b	h	-	h	h	h	h	h	h	b	h	h	b	-	a	b	b	h	h	h	a	h	h	h	h	h	b
LG3	M0189	15.71	Contig522:65448:65892	451293.fasta.result.contigs.fa_1	339	b	h	b	b	-	h	h	h	h	b	b	a	-	a	b	h	h	b	h	a	h	h	h	-	h	h	b	-	a	-	h	a	b	h	a	h	h	h	-	h	b	h	h	b
LG3	M1534	16.612	Contig1225:7843:7363	2968743.fasta.result.contigs.fa_1	433	b	h	b	-	h	h	h	h	h	b	h	h	-	a	h	h	h	h	h	a	h	-	h	h	h	h	b	h	h	h	h	a	b	h	a	b	h	-	h	h	b	h	b	b
LG3	M0805	17.188	Contig254:81057:80908	210792.fasta.result.contigs.fa_2	119	h	h	b	b	h	h	-	h	h	h	-	-	b	a	h	h	h	h	h	a	-	-	h	h	-	h	h	h	h	h	h	h	b	b	h	b	h	-	h	h	b	h	h	b
LG3	M0623	18.394	Contig198:119729:120101	130998.fasta.result.contigs.fa_1	138	b	h	b	h	h	h	b	h	-	h	b	-	-	a	h	-	b	h	h	a	a	-	h	h	h	h	b	h	-	h	h	h	b	b	h	b	h	-	h	h	b	h	h	b
LG3	M0226	18.876	Contig788:6221:6630	2975035.fasta.result.contigs.fa_1	313	b	h	-	b	h	h	h	h	h	b	h	-	b	a	h	h	h	h	h	a	a	h	h	h	h	h	-	h	h	h	h	h	h	-	h	b	h	-	h	h	b	a	h	h
LG3	M1115	19.618	Contig963:29649:29848	1582856.fasta.result.contigs.fa_2	136	b	h	b	h	a	h	b	h	-	b	h	h	b	h	a	h	h	h	h	a	h	h	h	h	-	h	b	h	h	h	h	a	b	b	h	b	h	h	h	h	b	-	h	b
LG3	M1114	19.927	Contig963:29649:29848	1582856.fasta.result.contigs.fa_2	93	b	h	-	h	a	h	b	h	-	b	h	h	b	h	-	h	h	h	h	a	-	h	h	h	-	h	b	-	h	h	h	a	b	b	a	b	h	h	h	h	b	-	h	b
LG3	M0162	20.82	Contig788:12394:12597	32629.fasta.result.contigs.fa_2	151	h	h	h	-	a	h	h	h	h	b	b	a	h	a	h	h	h	h	h	a	h	h	h	h	h	h	h	h	b	h	h	h	-	b	a	b	h	a	h	h	-	h	-	b
LG3	M0161	21.051	Contig788:12394:12597	32629.fasta.result.contigs.fa_2	87	h	h	h	-	a	h	h	h	h	b	b	a	h	a	h	h	h	h	h	a	-	h	h	h	h	h	h	h	b	h	h	-	-	b	a	b	h	a	h	-	-	h	-	b
LG3	M1856	21.64	Contig5385:999:698	99851.fasta.result.contigs.fa_1	435	b	h	h	h	h	h	-	h	h	b	-	a	h	a	h	h	h	h	-	a	a	h	h	h	-	h	b	h	h	h	h	h	b	b	a	b	h	-	h	h	b	-	h	b
LG3	M0304	21.982	Contig3886:409:612	1407807.fasta.result.contigs.fa_2	68	b	h	b	h	-	b	b	h	h	b	-	a	b	-	h	h	h	h	-	-	a	h	h	h	h	h	b	-	h	h	h	h	b	-	h	b	h	a	h	h	b	h	b	b
LG3	M0088	22.654	Contig1159:4078:3663	2246836.fasta.result.contigs.fa_1	206	-	h	b	h	h	-	-	h	h	b	b	h	b	a	h	h	h	h	h	h	-	-	h	h	-	h	h	h	h	h	h	a	b	b	-	b	h	a	h	h	b	-	h	b
LG3	M1830	23.459	Contig341:62114:61883	1600566.fasta.result.contigs.fa_2	155	b	h	h	h	a	h	b	h	h	b	b	a	-	a	-	h	h	h	h	-	a	h	h	h	h	h	h	h	h	h	h	a	b	b	h	b	h	a	h	h	b	h	h	b
LG3	M1832	23.613	Contig341:62114:61883	1600566.fasta.result.contigs.fa_2	202	b	h	h	h	a	h	b	h	h	b	b	a	h	a	-	h	h	h	h	a	a	h	h	h	h	h	h	h	h	h	h	a	b	b	h	b	h	a	h	h	b	a	h	b
LG3	M1831	23.675	Contig341:62114:61883	1600566.fasta.result.contigs.fa_2	178	b	h	h	h	a	h	b	h	h	b	b	a	-	a	-	h	h	h	h	-	a	h	h	h	h	h	h	h	h	h	h	a	b	b	h	b	h	a	h	h	b	h	h	b
LG3	M0469	24.248	Contig341:76672:76484	1489328.fasta.result.contigs.fa_2	156	b	h	h	h	h	h	b	h	h	b	b	a	b	a	h	-	h	h	h	a	a	h	h	h	h	h	b	h	h	h	h	-	b	b	h	b	h	h	h	-	-	h	-	b
LG3	M0468	25.034	Contig341:76672:76484	1489328.fasta.result.contigs.fa_2	43	b	h	h	-	h	h	b	-	h	b	b	a	b	-	h	-	h	h	h	a	a	h	h	h	h	h	b	h	h	h	h	-	b	b	h	b	h	h	-	-	-	h	b	b
LG3	M1354	25.227	Contig2915:1590:1122	499238.fasta.result.contigs.fa_1	451	b	h	b	h	a	h	h	h	h	b	h	a	b	-	h	h	h	h	h	a	a	h	h	h	h	h	h	h	h	h	h	h	b	b	h	b	h	-	h	h	b	h	-	b
LG3	M1046	25.684	Contig1760:14321:13961	1344389.fasta.result.contigs.fa_1	377	h	h	-	h	h	-	h	h	h	b	h	h	h	h	h	h	h	h	b	h	a	h	h	h	h	h	h	h	h	h	h	a	b	-	h	b	h	a	h	h	b	h	h	b
LG3	M0087	26.241	Contig7637:1969:1793	2240026.fasta.result.contigs.fa_2	162	b	h	-	h	a	-	-	h	a	b	b	a	b	-	h	h	h	h	b	a	a	-	h	h	h	-	b	h	b	-	h	a	b	b	h	b	-	a	-	h	b	h	h	b
LG3	M0086	26.687	Contig7637:1969:1793	2240026.fasta.result.contigs.fa_2	96	b	h	b	h	a	-	-	h	a	b	b	a	b	-	h	h	h	h	b	a	a	-	h	h	h	-	b	h	b	-	h	a	b	b	h	b	-	a	-	h	b	h	h	b
LG3	M1040	27.225	Contig1769:16512:16065	577113.fasta.result.contigs.fa_1	380	h	h	b	h	h	h	h	h	h	b	b	a	h	a	h	h	h	h	b	-	a	h	h	h	-	h	b	h	h	-	h	h	-	b	h	h	h	h	h	h	b	h	h	-
LG3	M0137	27.777	Contig1760:13857:13490	1582660.fasta.result.contigs.fa_1	18	b	h	b	h	-	b	b	h	h	b	h	a	-	a	h	h	h	h	b	h	a	h	h	b	h	h	b	h	h	h	h	h	b	b	h	b	h	a	h	b	b	h	h	b
LG3	M0138	28.152	Contig1760:13857:13490	1582660.fasta.result.contigs.fa_1	25	b	h	b	h	-	b	b	h	h	b	h	a	h	a	h	h	h	h	b	h	a	h	h	b	h	h	b	h	h	h	h	h	b	b	h	b	h	a	h	b	b	h	h	b
LG3	M0936	28.484	Contig198:120562:120098	2908575.fasta.result.contigs.fa_1	352	b	h	b	h	a	-	-	h	a	b	b	a	-	a	h	h	h	-	h	h	a	h	h	h	h	a	b	h	h	-	h	a	b	b	h	h	h	h	-	h	b	h	h	-
LG3	M1074	29.269	Contig1446:41653:41288	2279490.fasta.result.contigs.fa_1	8	b	h	b	h	h	h	b	h	h	b	-	a	b	h	h	h	h	h	b	-	a	h	h	h	h	h	b	h	h	h	h	a	b	b	h	b	h	h	-	h	b	-	b	b
LG3	M1076	29.6	Contig1446:41653:41288	2279490.fasta.result.contigs.fa_1	36	b	h	b	h	h	h	b	h	h	b	-	a	b	h	h	h	h	h	b	a	a	h	h	h	h	h	b	h	h	h	h	a	b	b	h	b	h	h	h	h	b	-	b	b
LG3	M1188	30.313	Contig1988:21666:21447	31340.fasta.result.contigs.fa_2	82	b	h	b	h	-	h	b	h	h	h	b	h	b	a	b	h	h	h	b	h	a	-	h	h	-	h	b	h	h	h	h	a	b	b	h	b	h	h	h	h	h	h	h	b
LG3	M1341	30.972	Contig4626:5335:5814	48238.fasta.result.contigs.fa_1	207	h	h	-	h	h	h	h	h	h	b	h	a	h	-	-	h	h	h	b	a	a	h	h	h	h	h	-	h	h	h	h	a	b	b	h	b	h	-	h	h	b	h	h	b
LG3	M0488	31.575	Contig2585:1434:1785	26375.fasta.result.contigs.fa_1	219	h	h	b	h	a	a	b	h	h	b	h	a	h	a	b	h	h	h	b	a	a	-	h	h	h	h	b	h	b	-	h	a	-	b	h	b	h	h	h	h	b	h	h	b
LG3	M1598	31.911	Contig232:28049:28347	218414.fasta.result.contigs.fa_1	179	b	h	h	h	h	a	b	h	h	h	h	a	h	h	h	h	h	h	b	a	a	h	h	h	-	h	-	h	-	-	h	a	b	b	h	b	a	a	h	h	h	h	h	b
LG3	M1695	32.755	Contig440:6104:5634	30009.fasta.result.contigs.fa_1	338	b	h	b	h	a	h	h	h	h	b	b	h	b	h	-	h	h	h	b	a	a	h	h	h	h	h	b	h	h	h	h	a	b	b	h	b	h	h	h	b	b	h	h	b
LG3	M1424	33.237	Contig1243:27941:27723	2233504.fasta.result.contigs.fa_2	108	b	h	h	h	h	a	h	-	h	b	b	a	b	-	-	h	h	h	b	a	a	h	h	h	-	h	b	h	b	h	h	a	b	b	h	b	h	h	h	h	b	-	h	b
LG3	M1423	33.432	Contig1243:27941:27723	2233504.fasta.result.contigs.fa_2	93	b	h	h	h	h	a	h	h	h	b	b	a	b	a	-	h	h	h	b	a	a	h	h	h	a	h	b	h	b	h	h	a	b	b	h	b	h	h	h	h	b	h	h	b
LG3	M1425	33.567	Contig1243:27941:27723	2233504.fasta.result.contigs.fa_2	157	b	h	h	h	h	a	h	h	h	b	b	a	b	h	-	h	h	h	b	a	a	h	h	h	a	h	b	h	b	h	h	a	b	-	h	b	h	-	h	h	b	-	-	b
LG3	M1696	33.875	Contig1549:26177:26621	45511.fasta.result.contigs.fa_1	395	b	h	b	h	a	a	h	h	h	b	h	a	h	a	b	h	h	h	b	h	-	h	h	h	-	a	b	h	h	h	h	a	b	b	h	b	h	h	h	h	b	h	-	b
LG3	M0652	34.503	Contig2087:9738:9286	2223502.fasta.result.contigs.fa_1	168	b	-	-	h	-	h	h	h	h	b	b	a	h	a	b	h	h	h	-	a	a	h	h	h	h	h	b	h	h	h	h	h	b	b	h	h	a	h	h	h	b	h	-	h
LG3	M0830	35.02	Contig1549:33360:33517	2183951.fasta.result.contigs.fa_2	75	b	h	b	-	a	a	h	h	h	b	h	h	b	a	b	h	h	h	b	h	h	h	h	h	-	h	b	h	b	h	h	h	b	b	h	b	a	h	h	h	b	h	h	b
LG3	M1145	35.479	Contig5448:38:2	262726.fasta.result.contigs.fa_1	399	h	h	b	h	h	h	-	h	h	b	b	-	h	a	b	h	h	h	b	a	h	h	h	h	h	h	b	h	b	-	h	h	b	h	h	b	a	h	h	h	h	h	h	h
LG3	M0037	36.027	Contig86:46011:45829	1778532.fasta.result.contigs.fa_2	53	b	h	b	h	h	a	b	h	h	b	b	a	b	h	-	h	h	h	b	a	a	h	h	h	h	h	-	h	b	h	-	b	-	b	h	b	a	h	-	h	b	h	h	b
LG3	M0039	36.183	Contig86:46011:45829	1778532.fasta.result.contigs.fa_2	110	b	h	b	h	h	a	b	h	h	b	b	a	b	h	-	h	h	h	b	a	a	h	h	h	h	h	-	h	b	h	h	h	-	b	h	b	-	h	-	h	b	h	h	b
LG3	M0286	36.744	Contig960:48296:48646	258122.fasta.result.contigs.fa_1	155	-	h	b	h	a	h	h	h	h	-	b	a	h	a	b	h	h	h	-	h	a	h	h	h	h	h	b	h	b	h	h	h	b	b	h	b	a	h	-	h	h	h	h	b
LG3	M0935	37.052	Contig3381:13069:12761	2898373.fasta.result.contigs.fa_1	224	h	h	b	h	h	a	h	h	h	h	b	a	b	a	b	h	h	h	b	h	h	h	h	h	h	h	-	-	b	-	h	-	b	b	h	-	a	h	h	h	h	b	h	b
LG3	M0285	37.427	Contig960:48296:48646	258122.fasta.result.contigs.fa_1	44	-	h	b	h	a	h	h	h	h	h	b	a	h	a	b	h	h	h	b	a	a	h	h	h	h	h	b	h	b	h	h	h	b	b	h	b	a	h	h	h	h	h	-	b
LG3	M0455	37.802	Contig493:49622:49225	496926.fasta.result.contigs.fa_1	61	b	h	-	h	a	a	-	h	h	b	b	h	-	h	b	h	h	h	-	-	-	h	h	h	-	h	b	h	b	h	h	-	-	b	h	-	a	h	h	h	h	h	h	b
LG3	M1345	38.199	Contig699:49662:50073	129597.fasta.result.contigs.fa_1	15	h	-	b	h	h	a	b	h	h	b	-	h	b	a	h	h	h	h	b	a	a	h	h	h	h	h	h	h	b	h	h	h	b	-	h	b	a	h	h	a	h	h	h	b
LG3	M0831	38.706	Contig1967:7123:6939	2276893.fasta.result.contigs.fa_2	60	b	h	h	h	a	-	b	h	-	b	b	a	b	a	h	h	h	h	b	h	a	h	h	h	h	h	b	h	b	h	h	h	b	h	h	b	a	h	h	h	b	h	h	b
LG3	M0834	38.8	Contig1967:7123:6939	2276893.fasta.result.contigs.fa_2	133	b	h	h	h	a	-	b	h	-	b	h	a	b	a	h	h	h	h	b	h	a	h	h	h	h	h	b	h	b	h	h	h	b	-	h	b	a	h	h	h	b	h	h	b
LG3	M0832	38.906	Contig1967:7123:6939	2276893.fasta.result.contigs.fa_2	65	b	h	h	h	a	-	b	h	-	b	b	a	b	a	b	h	h	h	b	-	a	h	h	h	h	h	b	h	b	h	h	h	b	h	h	b	a	h	h	h	b	h	h	b
LG3	M0833	38.977	Contig1967:7123:6939	2276893.fasta.result.contigs.fa_2	83	b	h	h	h	a	-	b	h	-	b	-	a	b	a	b	h	h	h	b	h	a	h	h	h	h	h	b	h	b	h	h	h	b	h	h	b	a	h	h	h	b	h	h	b
LG3	M0755	39.569	Contig960:10416:10874	2942270.fasta.result.contigs.fa_1	415	-	h	b	h	-	h	-	h	h	b	b	-	b	-	b	h	h	h	b	a	a	h	h	h	-	h	b	-	b	h	h	h	b	b	-	b	-	-	h	h	h	h	h	b
LG3	M0754	39.645	Contig960:10416:10874	2942270.fasta.result.contigs.fa_1	330	b	h	b	h	a	h	h	h	h	b	b	a	b	h	b	h	h	h	b	a	a	h	h	h	h	h	b	h	b	h	h	h	b	b	h	b	h	b	h	h	b	h	h	b
LG3	M0495	40.593	Contig1273:44125:44173	216154.fasta.result.contigs.fa_2	76	h	h	b	h	-	h	-	h	-	h	b	h	h	-	b	h	h	h	b	a	a	h	h	h	-	h	b	a	-	h	h	-	b	b	b	b	a	h	-	h	h	b	h	b
LG3	M0496	40.785	Contig1273:44125:44173	216154.fasta.result.contigs.fa_2	161	h	h	b	h	h	h	-	h	h	h	b	h	h	h	b	h	h	h	b	a	a	h	h	h	h	h	b	a	-	h	h	-	b	b	h	b	a	h	-	h	h	b	h	b
LG3	M0775	41.136	Contig2569:2041:1679	576892.fasta.result.contigs.fa_1	405	b	h	h	h	a	h	-	h	-	b	b	a	b	a	b	h	h	h	b	a	h	a	h	-	-	h	-	a	b	h	h	h	-	h	h	b	h	h	h	h	h	b	h	b
LG3	M1918	41.591	Contig2359:9243:8824	118739.fasta.result.contigs.fa_1	139	b	h	h	h	h	a	b	h	h	h	-	a	b	h	h	h	h	h	-	h	h	a	h	h	h	h	h	a	b	-	h	h	b	b	h	b	h	h	h	h	-	h	h	b
LG3	M1196	41.903	Contig1558:16995:17436	494005.fasta.result.contigs.fa_1	129	b	h	b	h	h	a	-	h	h	h	-	a	b	h	b	h	h	h	b	h	a	h	h	h	h	h	b	a	h	-	h	h	b	b	h	-	a	h	h	h	h	b	b	b
LG3	M0641	42.237	Contig3497:2135:1977	436803.fasta.result.contigs.fa_2	27	h	h	h	h	h	a	h	h	h	h	b	a	h	-	b	h	h	h	b	h	-	h	h	h	h	h	b	a	b	h	h	h	b	b	h	b	a	h	h	h	h	b	h	h
LG3	M0924	42.64	Contig496:46475:46015	1788133.fasta.result.contigs.fa_1	440	-	h	b	h	h	a	b	h	h	b	b	a	b	h	b	h	h	-	-	h	a	h	h	h	h	h	-	h	b	h	h	h	b	-	h	b	a	b	h	h	h	b	h	b
LG3	M1891	42.869	Contig3646:4249:4647	1505772.fasta.result.contigs.fa_1	288	-	h	b	h	h	a	b	h	h	b	b	a	-	-	b	h	h	h	b	h	-	a	h	h	-	h	b	-	-	h	h	h	b	b	h	b	h	h	h	h	h	b	h	b
LG3	M0534	43.131	Contig1019:102765:102953	136666.fasta.result.contigs.fa_2	179	b	-	b	h	-	h	h	h	h	-	b	h	b	a	h	h	h	h	b	h	a	a	h	h	h	h	b	a	-	h	h	h	b	b	h	b	a	h	h	h	h	b	h	b
LG3	M1492	43.674	Contig7054:9062:8882	90620.fasta.result.contigs.fa_2	48	b	h	-	h	h	-	b	h	h	b	h	h	b	h	h	h	h	h	-	h	a	-	h	h	h	h	b	a	b	-	h	h	h	b	h	b	-	h	h	h	h	-	h	b
LG3	M0880	44.016	Contig6261:1261:854	952887.fasta.result.contigs.fa_1	319	b	-	b	b	-	h	-	h	h	h	h	h	h	a	-	h	h	-	b	-	a	h	h	h	h	b	b	-	b	-	h	h	b	b	h	b	a	h	h	h	h	b	h	b
LG3	M1333	44.421	Contig774:65700:66041	2001.fasta.result.contigs.fa_1	27	b	h	h	h	h	a	b	h	h	-	h	h	h	h	b	h	h	h	b	h	a	a	h	h	h	h	h	a	b	h	h	h	h	b	h	b	a	h	b	h	h	-	h	h
LG3	M1334	44.582	Contig774:65700:66041	2001.fasta.result.contigs.fa_1	145	-	h	-	h	h	a	-	h	h	h	h	h	h	a	b	h	h	h	b	h	a	a	h	h	h	h	h	a	b	-	-	h	h	b	h	b	a	h	b	h	h	h	h	h
LG3	M0097	44.968	Contig1911:81302:80857	2932229.fasta.result.contigs.fa_1	145	-	h	b	h	h	h	h	h	h	b	b	h	h	h	b	h	h	a	b	h	a	-	h	h	h	h	b	a	-	h	b	h	b	b	h	b	h	h	-	h	h	b	h	-
LG3	M1159	45.373	Contig7093:4992:5202	687650.fasta.result.contigs.fa_1	106	b	h	-	h	h	a	-	h	h	-	b	a	b	h	b	h	h	h	b	h	a	h	h	h	h	h	-	a	b	h	h	h	b	b	h	b	a	h	h	h	h	b	h	b
LG3	M1391	45.617	Contig6501:541:1033	167872.fasta.result.contigs.fa_1	355	b	h	-	h	h	h	b	h	h	b	b	a	-	-	b	-	h	h	b	h	h	h	h	h	h	h	b	a	b	-	h	h	b	b	h	b	-	h	h	h	h	b	h	b
LG3	M1392	45.646	Contig6501:541:1033	167872.fasta.result.contigs.fa_1	368	b	h	-	h	h	h	b	h	h	b	b	a	-	h	b	b	h	h	b	h	h	h	h	h	h	h	b	a	b	h	h	h	b	b	h	b	h	h	h	h	h	b	h	b
LG3	M0934	45.967	Contig3221:2966:3134	2463439.fasta.result.contigs.fa_2	126	b	-	h	h	h	h	b	h	h	b	b	-	b	a	-	h	h	h	b	h	h	-	h	h	h	h	-	a	b	h	h	h	b	b	h	h	a	h	-	h	h	h	h	h
LG3	M0150	46.297	Contig981:31264:31472	2472561.fasta.result.contigs.fa_2	165	b	h	b	b	a	h	b	h	h	h	h	a	-	h	b	h	h	h	b	h	a	a	h	h	h	h	b	a	b	h	h	h	-	h	h	b	a	h	h	-	h	b	h	b
LG3	M0149	46.333	Contig981:31264:31472	2472561.fasta.result.contigs.fa_2	91	b	h	b	b	a	h	b	h	h	h	h	a	h	h	b	h	h	h	b	h	a	a	h	h	h	h	b	a	b	h	h	h	b	h	h	b	a	h	h	-	h	b	h	b
LG3	M1287	46.613	Contig496:63086:63270	2537827.fasta.result.contigs.fa_2	46	b	h	b	h	h	a	b	h	-	b	h	a	b	h	b	h	h	h	b	h	a	h	h	h	h	b	b	a	-	h	-	-	b	b	h	b	h	h	h	h	h	h	h	-
LG3	M0943	47.112	Contig699:6146:5687	31979.fasta.result.contigs.fa_1	350	b	h	b	h	h	h	h	h	h	b	-	a	b	a	b	h	h	h	b	h	h	a	h	h	h	h	-	a	b	h	h	h	b	b	h	b	h	h	h	h	h	b	h	b
LG3	M1950	47.499	Contig383:32891:33242	1586484.fasta.result.contigs.fa_1	12	-	h	-	h	h	a	b	h	h	b	b	a	b	a	h	h	h	h	b	h	a	-	h	h	-	h	-	a	-	h	h	h	b	b	h	h	a	h	h	h	-	b	h	h
LG3	M1494	47.817	Contig2625:11351:11159	178048.fasta.result.contigs.fa_2	108	h	h	h	h	h	h	-	h	h	b	b	h	-	h	b	h	h	h	b	h	a	a	h	h	h	h	-	a	b	h	h	h	b	b	h	b	a	h	-	h	a	-	h	h
LG3	M0108	48.148	Contig4556:3947:3513	177982.fasta.result.contigs.fa_1	301	h	h	b	h	h	h	-	h	h	b	-	h	h	a	b	h	h	h	h	-	a	a	h	h	-	-	b	a	b	-	h	-	b	b	h	b	a	h	h	h	h	b	-	b
LG3	M0516	48.391	Contig2107:19862:19598	2230862.fasta.result.contigs.fa_1	147	-	h	b	h	h	-	h	-	h	b	-	h	b	a	-	h	h	h	b	h	a	a	h	h	h	h	b	a	b	h	h	h	b	b	h	-	a	h	h	h	h	b	h	b
LG3	M0098	48.755	Contig1911:81302:80857	2932229.fasta.result.contigs.fa_1	303	-	h	b	h	h	-	b	h	h	b	b	-	h	h	b	h	h	-	-	h	a	h	h	h	h	h	b	a	b	h	h	h	b	b	h	b	-	h	h	h	h	b	h	-
LG3	M0632	48.943	Contig3609:1607:2026	219105.fasta.result.contigs.fa_1	325	h	h	b	h	a	h	b	h	h	-	b	a	h	a	b	h	h	h	-	h	h	a	a	h	h	b	b	a	h	h	h	h	b	b	h	b	h	h	h	h	-	b	h	b
LG3	M1406	49.259	Contig738:43359:43211	777821.fasta.result.contigs.fa_2	74	-	h	h	h	h	h	b	h	h	b	b	a	b	h	b	h	h	h	b	h	a	-	h	h	h	b	b	a	b	h	h	h	b	b	h	b	a	h	h	h	h	b	h	h
LG3	M1951	49.79	Contig383:32891:33242	1586484.fasta.result.contigs.fa_1	153	b	h	h	h	a	a	b	h	h	b	b	a	b	-	h	h	h	-	b	h	a	a	h	h	a	h	h	a	h	h	h	h	b	b	h	b	a	h	h	h	h	b	h	h
LG3	M0819	50.267	Contig1290:2667:2321	446258.fasta.result.contigs.fa_1	39	b	h	b	b	h	a	b	h	h	b	b	h	h	a	b	h	h	h	b	h	a	-	h	h	h	-	b	a	b	h	h	h	b	b	h	h	a	h	h	h	h	b	h	b
LG3	M1160	50.631	Contig7093:4992:5202	687650.fasta.result.contigs.fa_1	238	b	h	-	h	h	a	b	h	h	h	b	-	b	h	b	h	-	h	b	h	a	h	h	h	h	h	-	a	b	h	h	h	b	b	h	b	a	h	h	-	h	b	h	b
LG3	M2027	50.988	Contig3344:14739:14308	973272.fasta.result.contigs.fa_1	85	b	h	b	h	-	h	b	h	h	b	b	a	b	h	b	h	h	h	b	a	a	a	a	h	h	-	b	h	-	h	h	h	b	h	h	-	a	h	h	a	h	h	h	h
LG3	M2043	51.124	Contig3344:480:135	1622392.fasta.result.contigs.fa_1	209	b	h	h	h	-	h	b	h	h	b	b	-	b	-	b	h	h	h	b	h	h	-	a	h	h	h	h	h	b	-	h	h	b	h	h	h	a	a	h	h	h	b	h	b
LG3	M1890	51.442	Contig373:23323:23157	1447868.fasta.result.contigs.fa_2	56	h	h	b	h	h	-	b	a	h	-	b	a	b	h	-	h	h	h	b	h	a	h	a	h	-	h	b	-	b	-	h	h	b	b	h	b	a	h	h	h	h	b	h	b
LG3	M0909	51.896	Contig886:28962:28594	435511.fasta.result.contigs.fa_1	229	-	h	h	h	h	a	h	a	h	b	b	a	b	a	b	h	h	h	b	h	a	h	h	h	h	h	b	a	b	h	h	h	b	-	h	b	-	h	h	h	h	b	h	b
LG3	M0837	52.323	Contig427:101310:101162	2542535.fasta.result.contigs.fa_1	25	h	h	-	h	h	-	h	h	h	b	b	a	b	a	b	h	h	h	b	h	a	a	h	h	h	h	h	a	b	h	h	h	-	b	h	b	a	h	h	h	h	h	h	h
LG3	M0744	52.617	Contig3835:6262:5885	1505155.fasta.result.contigs.fa_1	130	b	h	b	h	h	a	b	h	h	b	b	-	b	h	b	h	h	h	b	h	-	a	b	-	-	b	b	a	b	h	-	h	b	b	h	b	a	h	-	h	-	b	h	b
LG3	M0554	52.91	Contig1556:3515:3087	1284765.fasta.result.contigs.fa_1	289	b	h	h	h	-	a	h	h	h	-	b	a	-	h	b	h	h	h	b	h	a	a	a	h	-	-	b	a	h	h	h	h	h	b	h	b	a	h	h	h	h	b	h	b
LG3	M0797	53.377	Contig1452:14792:14343	31776.fasta.result.contigs.fa_1	389	b	h	-	h	a	h	b	h	h	-	b	a	b	a	b	h	h	h	h	h	h	a	a	h	a	b	b	a	b	h	h	h	-	b	h	b	a	h	h	h	h	b	h	b
LG3	M0570	53.958	Contig7573:6930:6453	2208615.fasta.result.contigs.fa_1	236	b	h	b	h	h	a	b	a	h	b	b	-	b	h	b	h	h	h	h	a	-	-	-	h	h	b	b	a	-	h	-	h	b	b	h	b	a	h	-	h	h	b	h	b
LG3	M0571	54.172	Contig7573:6930:6453	2208615.fasta.result.contigs.fa_1	264	b	h	b	h	-	a	b	a	h	b	b	a	b	h	b	h	h	h	-	a	-	-	-	h	h	b	b	a	b	h	-	h	b	b	h	b	a	a	h	h	h	b	h	b
LG3	M1975	54.742	Contig373:38042:38499	89837.fasta.result.contigs.fa_1	426	h	-	b	-	h	a	b	a	h	-	h	-	b	h	b	h	h	h	b	h	a	h	a	h	h	b	b	a	b	h	h	h	b	b	h	b	a	-	h	h	h	b	h	b
LG3	M0673	55.197	Contig2348:13285:13713	254416.fasta.result.contigs.fa_1	349	b	h	b	h	h	h	h	a	h	h	h	a	h	a	b	h	h	h	b	h	a	h	-	h	h	h	b	a	-	h	h	a	b	h	h	b	h	h	h	h	a	b	h	b
LG3	M0470	55.805	Contig1987:9015:8852	1518177.fasta.result.contigs.fa_2	157	b	h	-	h	a	a	h	h	h	b	h	h	h	h	b	h	h	h	b	h	h	h	a	h	h	b	b	a	-	h	h	h	b	b	h	b	-	h	-	-	h	b	h	h
LG3	M1263	56.107	Contig990:41923:41507	1010444.fasta.result.contigs.fa_1	388	b	h	h	h	h	h	b	a	h	b	b	a	h	a	b	h	h	h	b	h	a	-	-	h	-	b	-	a	b	-	h	h	b	b	h	-	a	h	h	h	-	b	h	b
LG3	M1811	57.953	Contig521:50074:50544	769812.fasta.result.contigs.fa_1	355	b	h	h	h	a	a	b	a	h	-	b	h	b	a	b	h	h	h	-	h	a	h	h	h	h	b	b	h	b	h	b	h	b	b	-	b	a	h	b	h	h	b	h	b
LG3	M0267	58.596	Contig25:11600:11952	1403243.fasta.result.contigs.fa_1	112	h	h	h	-	a	-	h	-	h	-	-	h	-	a	b	h	h	h	b	-	-	h	h	h	-	b	b	a	b	h	-	h	b	b	a	b	h	h	b	h	h	b	h	b
LG3	M1254	59.489	Contig390:41116:41295	577102.fasta.result.contigs.fa_2	172	b	h	h	h	a	a	b	a	h	b	-	a	b	h	-	h	h	h	b	h	a	h	h	h	h	b	-	a	-	h	-	h	-	h	h	b	a	h	b	h	h	b	h	b
LG3	M1253	59.633	Contig390:41116:41295	577102.fasta.result.contigs.fa_2	70	b	h	h	h	a	a	b	a	h	b	-	a	b	h	-	h	h	h	b	h	a	h	-	h	h	b	-	a	-	h	-	h	-	-	h	b	a	h	-	h	h	b	h	b
LG3	M1557	60.452	Contig25:11027:11500	466795.fasta.result.contigs.fa_1	422	b	-	h	-	h	-	-	a	h	b	b	a	b	a	b	h	-	h	b	h	a	h	a	h	-	b	b	-	-	h	b	h	b	b	h	b	h	h	b	b	h	b	h	b
LG3	M1555	60.702	Contig25:11027:11500	466795.fasta.result.contigs.fa_1	389	b	-	h	-	h	a	-	a	h	b	b	a	b	a	b	h	h	h	b	h	a	h	a	h	-	b	b	-	-	-	b	h	b	b	h	b	h	h	b	-	h	b	h	b
LG3	M1141	61.188	Contig270:875:437	232577.fasta.result.contigs.fa_1	302	h	h	h	h	h	h	h	h	h	-	-	a	h	a	h	h	h	h	b	h	a	h	a	b	h	-	b	a	b	a	-	h	b	b	h	b	-	h	-	h	h	-	h	b
LG3	M0574	62.377	Contig1606:20356:20194	2292022.fasta.result.contigs.fa_2	46	-	h	h	h	h	h	h	h	h	b	b	a	b	-	b	h	h	h	b	h	-	h	a	h	h	b	b	a	h	h	b	h	b	b	h	b	h	h	b	h	b	b	h	h
LG3	M0576	62.667	Contig1606:20356:20194	2292022.fasta.result.contigs.fa_2	82	-	h	h	h	h	h	h	h	h	b	b	a	b	-	b	h	h	h	b	h	a	h	a	h	h	b	b	a	-	h	b	h	b	b	h	b	h	-	b	h	b	b	-	h
LG3	M0677	64.218	Contig2123:5809:6259	277480.fasta.result.contigs.fa_1	301	h	h	b	h	h	a	h	h	h	b	h	-	h	a	h	h	h	h	b	h	-	h	a	h	h	b	b	a	b	h	-	-	b	b	h	b	a	h	b	h	h	b	a	b
LG3	M0678	64.417	Contig2123:5809:6259	277480.fasta.result.contigs.fa_1	352	h	h	b	h	h	a	h	h	h	b	h	-	h	a	h	h	h	h	b	h	a	h	a	-	h	b	b	a	b	h	-	-	b	b	h	b	a	h	b	h	h	b	-	-
LG3	M0116	64.83	Contig566:4100:4323	462423.fasta.result.contigs.fa_1	347	h	h	h	h	h	a	h	a	h	b	h	a	b	a	h	h	h	h	-	-	a	h	a	h	-	b	h	a	-	h	h	h	b	b	h	b	-	h	-	h	h	b	h	b
LG3	M1933	66.17	Contig339:77185:76851	578339.fasta.result.contigs.fa_1	388	b	h	h	h	-	a	-	h	h	h	h	h	b	a	-	h	h	b	b	h	-	h	a	h	-	h	b	a	b	h	h	h	b	b	h	b	a	b	-	h	h	b	h	b
LG3	M0448	66.994	Contig5584:37:6	284269.fasta.result.contigs.fa_1	89	b	h	h	h	h	a	h	a	h	-	h	a	b	a	-	h	h	h	b	h	h	b	-	h	-	h	b	a	b	-	h	h	b	b	h	h	a	h	b	h	h	b	a	b
LG3	M1286	67.933	Contig1059:2042:2418	2522172.fasta.result.contigs.fa_1	177	h	h	h	h	h	h	b	a	h	h	h	h	h	h	b	h	h	h	b	h	a	h	a	h	h	b	b	a	b	h	h	h	h	h	h	b	-	h	b	h	h	b	a	b
LG3	M0122	68.867	Contig53:94747:94264	550700.fasta.result.contigs.fa_1	406	-	h	h	h	a	a	h	-	h	h	h	a	b	h	h	h	h	h	b	h	a	h	-	h	h	b	b	a	-	h	h	h	b	b	h	b	a	a	b	h	h	b	h	b
LG3	M1836	70.342	Contig828:20383:19945	2235910.fasta.result.contigs.fa_1	334	h	h	h	h	h	h	h	h	h	h	a	a	-	a	b	h	h	-	b	h	a	h	a	h	-	h	b	a	b	-	h	h	b	b	h	b	a	h	-	h	h	h	a	b
LG3	M0328	71.617	Contig41:217267:216879	37738.fasta.result.contigs.fa_1	362	-	h	h	h	h	a	h	h	h	b	h	-	-	h	b	-	h	h	b	h	a	h	h	-	h	h	b	a	b	h	-	h	b	-	b	b	a	-	b	h	h	b	a	b
LG3	M0327	71.975	Contig41:217267:216879	37738.fasta.result.contigs.fa_1	326	-	h	h	h	h	a	h	h	h	b	h	a	-	h	b	-	h	h	b	h	a	h	h	b	h	h	b	a	b	h	-	h	b	-	-	b	a	-	b	h	h	b	a	b
LG3	M1921	73.299	Contig784:19182:19341	221070.fasta.result.contigs.fa_2	84	h	h	h	h	h	h	-	h	h	h	a	a	b	a	h	h	h	h	b	h	a	h	a	h	h	h	h	a	b	h	h	h	b	b	h	-	a	h	b	a	h	b	a	b
LG3	M1937	73.868	Contig4492:6105:5668	1367384.fasta.result.contigs.fa_1	317	-	h	-	h	a	-	b	a	h	-	a	-	b	h	h	h	h	h	b	h	a	h	a	h	h	h	b	a	b	h	h	h	b	-	-	b	a	h	b	h	h	-	a	b
LG3	M0793	74.271	Contig179:78314:78165	2288408.fasta.result.contigs.fa_2	44	h	h	h	h	a	-	-	h	h	h	a	h	h	a	h	h	h	h	b	h	a	h	a	h	-	h	b	a	h	h	h	h	b	b	h	b	-	h	b	h	h	h	-	b
LG3	M0254	75.048	Contig549:70181:70556	688612.fasta.result.contigs.fa_1	152	b	h	h	h	h	-	b	h	h	h	-	a	h	a	-	h	h	h	b	h	a	-	h	h	-	h	b	-	b	h	h	h	b	b	h	b	a	h	h	-	-	b	h	-
LG3	M1179	75.962	Contig778:79411:79473	2285675.fasta.result.contigs.fa_1	453	b	h	h	a	-	h	-	a	h	h	-	h	b	a	-	-	h	h	b	h	a	h	a	-	h	h	b	a	b	h	h	h	b	b	-	b	h	-	b	h	h	b	a	b
LG3	M1178	76.012	Contig778:79411:79473	2285675.fasta.result.contigs.fa_1	381	b	h	h	a	-	h	-	a	h	h	-	h	b	a	b	-	h	h	b	h	a	h	a	-	h	h	b	a	b	h	h	h	b	-	-	b	h	-	b	h	h	b	a	b
LG3	M0069	76.532	Contig1945:2095:2456	563871.fasta.result.contigs.fa_1	25	b	h	h	h	-	-	b	-	h	h	a	a	b	h	b	h	h	h	-	h	a	-	a	h	h	h	b	a	b	h	h	h	b	b	h	b	-	h	h	h	-	b	h	b
LG3	M0459	77.105	Contig507:110913:111341	697488.fasta.result.contigs.fa_1	328	h	h	h	h	a	h	b	h	h	h	a	a	-	a	b	h	h	h	b	h	a	h	a	h	-	h	b	a	-	h	h	h	b	b	h	-	a	h	h	h	h	b	-	b
LG3	M0458	77.614	Contig507:110913:111341	697488.fasta.result.contigs.fa_1	305	h	h	h	h	a	h	b	h	h	h	a	a	-	a	b	h	h	h	b	h	a	h	a	h	-	h	-	a	b	h	a	-	b	b	h	-	a	h	-	h	h	b	-	b
LG3	M1812	78.4	Contig490:96792:96987	771481.fasta.result.contigs.fa_2	85	b	h	-	h	h	h	-	a	h	h	h	h	h	a	b	h	h	h	h	h	a	h	a	h	h	h	b	h	-	h	h	h	-	b	-	b	a	h	-	h	h	b	a	b
LG3	M1813	78.507	Contig490:96792:96987	771481.fasta.result.contigs.fa_2	86	b	h	-	-	h	h	h	a	h	h	h	h	h	a	b	h	h	h	h	-	a	h	a	h	h	h	b	h	-	h	h	h	-	b	-	b	a	h	-	h	h	b	a	b
LG3	M1712	79.075	Contig1423:9142:9566	611717.fasta.result.contigs.fa_1	307	b	h	h	h	h	h	b	h	-	h	-	a	h	a	b	h	h	a	b	h	a	-	a	h	h	h	h	a	b	h	-	h	b	-	h	b	h	h	b	h	-	b	-	-
LG3	M1662	79.592	Contig2110:3648:3377	491664.fasta.result.contigs.fa_1	13	h	h	h	h	h	h	-	a	h	h	-	h	b	a	-	-	h	h	b	h	a	h	a	h	h	h	b	-	b	h	h	h	b	h	h	b	a	-	b	h	h	b	h	b
LG3	M1770	80.12	Contig1063:114894:115344	1451330.fasta.result.contigs.fa_1	359	h	h	h	h	-	h	h	a	h	h	a	a	b	a	-	h	h	h	b	h	a	h	a	h	-	h	h	a	b	h	h	h	b	h	h	b	a	h	b	h	h	b	h	b
LG3	M1509	80.825	Contig593:106519:106102	513180.fasta.result.contigs.fa_1	227	b	h	-	b	h	h	-	a	h	-	a	h	b	a	b	h	h	h	b	h	a	h	a	h	-	h	h	-	b	h	h	-	b	-	h	b	h	h	b	h	h	b	a	b
LG3	M1508	81.058	Contig593:106519:106102	513180.fasta.result.contigs.fa_1	82	b	h	-	h	-	h	b	h	b	h	a	h	b	a	b	h	h	h	b	h	a	h	a	h	h	h	h	-	b	h	h	h	b	b	h	b	a	-	h	h	h	b	a	h
LG3	M0802	81.358	Contig205:46795:46458	123490.fasta.result.contigs.fa_1	204	-	h	h	h	a	-	b	h	h	-	-	h	b	a	b	-	h	-	b	-	h	-	h	h	h	h	b	a	b	h	h	h	b	b	a	h	a	a	-	-	-	b	a	-
LG3	M1283	81.74	Contig1800:409:436	2230004.fasta.result.contigs.fa_1	295	h	h	h	h	-	h	h	a	h	h	a	a	h	h	h	h	h	h	b	h	a	a	a	h	a	h	b	a	h	-	h	h	h	b	h	b	a	h	-	b	-	b	a	h
LG3	M0902	82.597	Contig463:4049:3573	2967207.fasta.result.contigs.fa_1	346	b	h	h	h	h	h	h	h	h	h	a	a	-	a	h	h	h	h	b	h	a	h	a	h	-	h	b	a	b	h	h	h	b	b	h	b	a	h	b	h	h	b	a	b
LG3	M0901	82.684	Contig463:4049:3573	2967207.fasta.result.contigs.fa_1	340	b	h	h	h	-	h	h	h	h	h	a	a	-	a	h	h	h	h	b	h	a	h	a	h	h	h	b	a	b	h	h	h	b	b	h	b	a	h	b	h	h	b	a	b
LG3	M0908	83.269	Contig424:33651:33234	435233.fasta.result.contigs.fa_1	312	b	h	h	h	h	h	-	a	b	h	h	-	b	h	b	h	b	-	h	b	a	h	-	h	h	h	b	-	h	-	h	h	b	b	h	b	a	-	b	h	h	b	-	b
LG3	M1085	84.425	Contig424:55673:56074	35153.fasta.result.contigs.fa_1	310	b	h	h	h	h	h	h	h	h	a	a	h	b	h	b	h	h	h	-	-	h	-	a	h	-	h	b	a	b	-	h	h	-	b	-	b	-	h	b	-	h	-	a	b
LG3	M0912	84.753	Contig137:149934:150418	506868.fasta.result.contigs.fa_1	405	b	h	h	h	a	h	h	a	a	-	a	a	h	h	b	h	-	h	b	-	a	h	a	h	h	h	b	a	b	h	h	h	b	b	h	b	h	h	b	h	h	b	a	b
LG3	M0591	84.956	Contig238:41215:41387	186626.fasta.result.contigs.fa_2	87	b	h	h	h	h	-	b	a	h	h	-	a	-	-	b	h	h	h	b	b	a	h	h	h	h	h	h	a	b	h	-	h	h	b	-	h	h	-	b	h	-	b	a	b
LG3	M0590	85.414	Contig238:41215:41387	186626.fasta.result.contigs.fa_2	83	b	h	h	h	h	-	h	a	h	h	-	a	-	-	b	h	h	h	b	b	a	h	-	h	h	h	h	a	b	h	-	h	h	b	a	h	h	h	b	h	a	b	a	b
LG3	M1631	86.009	Contig501:1601:1985	2515845.fasta.result.contigs.fa_1	226	-	h	-	h	h	h	-	a	-	h	h	a	b	h	h	h	h	h	b	b	a	-	a	h	-	h	b	a	b	h	h	h	b	b	-	h	h	h	-	h	h	b	-	b
LG3	M1926	86.577	Contig238:13216:12784	263594.fasta.result.contigs.fa_1	386	b	h	h	h	h	-	b	a	h	h	h	h	-	h	b	h	-	h	b	h	a	-	a	h	h	h	b	a	b	h	h	h	-	b	h	h	h	h	b	h	h	-	a	b
LG3	M0343	87.248	Contig4945:21118:21417	427266.fasta.result.contigs.fa_1	161	b	h	h	h	a	h	h	a	-	h	a	h	b	-	h	b	h	h	b	b	a	h	a	h	-	h	-	a	b	-	a	h	b	b	a	h	h	h	b	-	h	h	a	h
LG3	M0686	88.104	Contig4945:29635:29280	1367615.fasta.result.contigs.fa_1	35	b	h	h	h	h	h	b	h	-	h	a	a	h	a	h	h	h	h	b	b	a	h	a	h	-	h	h	-	b	h	h	-	b	h	h	h	h	-	b	h	h	b	-	h
LG3	M1357	88.721	Contig1475:25595:25793	616367.fasta.result.contigs.fa_2	66	-	h	-	h	-	h	h	h	h	h	a	a	b	h	-	h	h	h	-	h	a	h	a	b	-	h	b	a	b	-	h	h	b	h	h	-	h	h	b	-	h	h	a	-
LG3	M1356	88.852	Contig1475:25595:25793	616367.fasta.result.contigs.fa_2	58	-	h	-	h	a	b	h	h	h	h	a	a	b	h	-	h	h	h	-	h	a	h	a	b	-	h	-	a	b	-	h	h	h	h	h	-	h	h	b	-	h	h	a	-
LG3	M0864	89.748	Contig1772:18268:17832	220661.fasta.result.contigs.fa_1	83	h	h	a	h	h	h	-	h	h	-	a	-	h	h	h	h	h	h	-	h	a	b	h	b	-	h	b	a	b	h	h	h	b	h	h	h	h	-	b	h	h	b	h	h
LG3	M0865	89.903	Contig1772:18268:17832	220661.fasta.result.contigs.fa_1	99	h	h	a	h	h	h	-	h	h	-	a	-	h	h	h	h	h	h	-	h	a	b	h	b	-	h	b	a	-	h	h	h	b	h	h	h	h	-	b	h	-	b	h	h
LG3	M0145	90.581	Contig1208:6969:7424	2250315.fasta.result.contigs.fa_1	426	h	h	h	h	a	h	b	a	-	h	a	a	-	h	h	h	h	b	b	-	a	h	h	-	-	a	h	a	b	h	h	h	b	b	b	h	h	h	b	h	h	b	a	h
LG3	M1302	90.779	Contig1250:64908:65089	283739.fasta.result.contigs.fa_2	44	h	h	h	h	h	h	h	h	h	h	a	a	h	h	h	h	h	a	h	b	a	h	h	-	a	h	h	a	b	h	h	h	-	b	a	h	h	h	b	h	-	b	a	h
LG3	M0824	91.185	Contig956:480:91	1379244.fasta.result.contigs.fa_1	259	h	-	-	-	-	-	b	a	-	h	h	a	b	h	h	h	h	h	b	b	a	-	a	h	a	h	b	a	b	h	h	h	b	-	-	h	h	h	b	h	h	b	a	h
LG3	M1400	91.37	NA	424347.fasta.result.contigs.fa_2	87	h	h	b	-	h	h	-	a	a	-	a	h	h	h	h	h	h	h	b	b	a	h	a	b	-	h	b	-	b	h	h	h	b	b	-	h	h	h	b	h	h	-	-	h
LG3	M1399	91.57	NA	424347.fasta.result.contigs.fa_2	62	h	h	b	h	h	h	-	a	a	-	a	h	-	h	h	h	h	h	b	b	a	h	a	b	-	h	b	h	b	h	h	h	b	b	-	h	h	h	b	h	h	-	-	h
LG3	M0212	92.3	Contig1250:39259:39054	1599228.fasta.result.contigs.fa_2	176	h	h	h	h	h	h	h	a	h	-	h	a	h	h	h	h	h	h	b	h	a	h	a	b	h	h	h	a	b	h	h	h	b	h	h	h	h	h	-	h	h	-	-	b
LG3	M0717	92.795	Contig65:68791:68615	109201.fasta.result.contigs.fa_2	141	h	h	h	h	h	h	b	a	h	-	a	h	b	h	h	h	h	h	b	h	a	h	h	b	h	h	h	a	b	h	h	h	b	b	h	h	h	b	b	b	-	b	-	h
LG3	M0869	93.207	Contig4130:30432:30390	273263.fasta.result.contigs.fa_1	124	h	b	h	h	h	-	-	a	-	-	a	a	h	h	h	h	h	h	b	b	a	h	-	-	a	h	b	a	b	h	h	h	b	-	h	h	h	a	b	h	-	b	a	h
LG3	M0870	93.599	Contig4130:30432:30390	273263.fasta.result.contigs.fa_1	171	h	-	h	h	h	h	h	-	h	h	a	h	h	h	h	h	h	h	b	b	a	h	a	-	a	h	b	a	b	h	h	h	b	b	h	h	h	h	b	h	h	b	a	h
LG3	M0871	93.72	Contig4130:30432:30390	273263.fasta.result.contigs.fa_1	182	h	-	h	h	h	h	h	-	h	h	a	h	b	h	h	h	h	h	b	b	a	h	a	-	a	h	b	-	b	-	h	h	b	b	h	h	h	h	b	h	h	b	a	h
LG3	M1872	94.186	Contig757:59611:59239	438125.fasta.result.contigs.fa_1	44	h	h	h	h	h	h	-	h	h	h	a	a	b	h	h	h	h	h	b	b	a	h	a	h	a	-	b	a	-	-	h	h	b	b	h	h	h	h	-	h	h	-	h	h
LG3	M1098	94.499	Contig139:87602:87429	999482.fasta.result.contigs.fa_2	111	h	h	h	h	h	h	b	h	h	h	a	a	h	h	h	h	h	h	b	b	h	h	h	b	h	h	b	a	b	h	h	h	b	b	h	h	h	-	b	-	h	b	a	h
LG3	M1166	94.989	Contig174:48007:48423	1490722.fasta.result.contigs.fa_1	62	h	h	h	h	h	h	b	h	h	h	a	a	b	h	h	-	h	h	b	b	-	a	h	b	a	h	b	a	h	h	h	h	-	b	-	h	h	h	b	h	h	b	-	h
LG3	M1420	95.436	Contig174:90784:90241	1406976.fasta.result.contigs.fa_1	89	-	h	h	h	-	b	b	a	h	h	a	h	h	h	-	h	h	-	b	h	-	b	a	b	h	h	b	a	-	-	-	h	b	b	-	h	h	h	b	h	h	b	h	h
LG3	M1329	95.862	Contig270:39652:39295	2516660.fasta.result.contigs.fa_1	37	h	h	h	h	h	h	b	a	h	h	a	a	h	h	h	b	h	h	b	h	a	h	a	b	-	h	-	a	h	h	h	h	b	b	h	h	h	h	b	h	h	b	a	h
LG3	M1666	96.218	Contig5616:8362:7909	605401.fasta.result.contigs.fa_1	177	-	h	h	h	h	-	-	a	-	h	a	h	b	h	h	h	h	h	b	b	h	h	a	-	-	h	b	h	b	h	h	h	b	-	-	h	h	-	b	h	h	-	a	h
LG3	M1667	96.433	Contig5616:8362:7909	605401.fasta.result.contigs.fa_1	213	h	h	h	h	-	h	-	a	h	h	a	h	b	h	h	h	h	h	b	b	h	h	a	b	-	h	b	h	b	h	h	h	b	-	-	h	h	h	b	h	h	-	a	h
LG3	M1735	96.989	Contig7774:2326:1874	2958862.fasta.result.contigs.fa_1	148	h	h	h	h	h	h	-	a	h	h	a	a	-	h	-	h	h	h	b	b	a	h	a	b	a	h	b	a	b	h	h	-	b	h	-	h	h	h	b	h	h	b	a	h
LG3	M1491	97.129	Contig1271:42348:42794	89245.fasta.result.contigs.fa_1	298	h	h	h	b	h	b	b	h	h	h	h	-	b	h	h	h	h	h	b	b	a	h	a	b	h	h	b	h	-	h	h	h	b	b	h	h	h	h	b	h	h	b	a	h
LG3	M0561	97.485	Contig286:30820:30405	1521801.fasta.result.contigs.fa_1	186	-	h	h	h	h	-	h	a	h	h	a	a	-	h	h	h	h	h	b	h	a	h	a	b	h	h	b	a	h	-	h	h	b	-	h	h	h	h	-	h	h	-	a	h
LG3	M0798	97.704	Contig585:34763:34288	101822.fasta.result.contigs.fa_1	393	h	h	h	h	h	h	b	a	h	h	a	-	b	b	h	h	h	h	b	b	a	h	a	b	h	h	b	h	b	h	h	-	b	-	h	h	h	h	h	h	h	b	h	h
LG3	M0801	97.804	Contig585:34763:34288	101822.fasta.result.contigs.fa_1	456	-	h	h	h	h	h	b	a	h	h	a	-	b	b	h	h	h	h	b	b	a	h	a	b	h	h	-	h	b	h	h	-	b	-	h	h	-	h	h	h	h	b	h	h
LG3	M1791	98.247	Contig312:188711:188256	55101.fasta.result.contigs.fa_1	314	h	h	h	h	h	h	b	-	h	h	a	h	h	h	h	h	h	h	-	b	h	h	-	b	-	h	b	-	b	h	-	h	b	b	h	h	h	h	b	h	h	b	-	h
LG3	M1293	98.657	Contig259:59094:59246	28253.fasta.result.contigs.fa_2	85	h	h	b	b	h	h	b	a	h	h	a	a	b	h	-	h	h	h	b	b	a	h	a	b	a	h	b	a	b	h	h	h	b	h	h	h	h	h	b	a	h	b	a	h
LG3	M1292	98.756	Contig259:59094:59246	28253.fasta.result.contigs.fa_2	22	h	h	b	b	h	h	b	a	h	h	a	a	b	h	h	h	h	h	-	b	a	h	a	b	a	h	b	a	b	h	h	h	b	h	h	h	h	h	b	a	h	b	a	h
LG3	M1768	99.335	Contig362:101175:100709	1408865.fasta.result.contigs.fa_1	416	h	h	h	h	h	h	h	a	h	h	a	h	b	h	h	h	h	-	b	h	-	h	a	-	h	h	b	a	b	h	h	h	b	b	h	h	h	h	b	h	h	b	-	h
LG3	M1767	99.432	Contig362:101175:100709	1408865.fasta.result.contigs.fa_1	380	h	h	h	h	h	h	h	a	h	h	a	h	b	h	h	h	h	-	b	-	-	h	a	h	h	h	b	a	b	h	h	h	b	b	h	h	h	h	b	h	h	b	-	h
LG3	M0572	99.782	Contig651:37178:36795	2211950.fasta.result.contigs.fa_1	52	h	h	h	h	h	h	h	a	h	h	a	-	-	h	h	h	h	h	-	h	a	h	a	b	h	h	b	a	b	h	h	h	b	b	h	h	h	h	h	h	h	b	a	h
LG3	M0283	100.428	Contig1145:23051:23237	165480.fasta.result.contigs.fa_2	65	h	h	h	h	h	h	-	a	h	h	h	a	h	h	h	-	h	h	b	b	a	h	a	b	h	h	b	a	b	h	h	-	b	b	h	h	h	-	-	h	h	b	h	h
LG3	M0319	100.693	Contig1271:53560:53098	2523299.fasta.result.contigs.fa_1	369	h	-	-	h	h	h	-	a	h	h	a	a	-	h	h	h	-	-	b	h	a	h	h	-	a	h	b	a	b	h	h	h	b	-	h	h	h	h	b	h	h	b	a	h
LG3	M0318	100.805	Contig1271:53560:53098	2523299.fasta.result.contigs.fa_1	360	h	h	-	h	h	h	-	a	h	h	a	a	-	h	h	h	-	-	b	h	a	b	h	-	a	h	b	a	b	h	h	h	b	-	h	h	h	h	b	h	h	b	a	h
LG3	M0453	101.147	Contig2286:11527:11987	494123.fasta.result.contigs.fa_1	382	h	h	h	h	h	h	b	-	h	h	a	a	b	h	h	h	h	h	b	h	a	h	h	b	a	h	b	a	b	h	h	h	b	-	h	h	h	-	-	h	h	b	a	h
LG3	M0457	101.358	Contig1985:21109:20672	622345.fasta.result.contigs.fa_1	218	h	h	h	h	h	-	-	h	h	h	a	a	b	h	h	-	h	h	b	b	h	h	h	b	-	h	b	a	b	h	h	h	b	b	h	h	h	h	-	h	h	b	a	h
LG3	M1781	101.752	Contig1145:29423:28972	2212305.fasta.result.contigs.fa_1	409	h	h	h	h	-	h	-	a	h	h	-	a	b	h	h	h	-	h	-	b	a	h	h	h	h	h	-	-	b	h	h	h	b	b	h	h	h	h	b	h	-	b	a	b
LG3	M1780	101.869	Contig1145:29423:28972	2212305.fasta.result.contigs.fa_1	318	h	h	h	h	h	h	h	a	h	h	a	a	b	h	h	h	h	h	-	-	a	h	h	b	-	h	-	h	b	h	h	h	b	b	h	h	h	h	b	h	h	b	a	h
LG3	M2035	102.466	Contig651:15792:15990	1484154.fasta.result.contigs.fa_2	193	h	-	h	h	h	h	h	a	h	h	h	a	h	h	h	h	h	h	b	h	h	h	-	b	a	h	b	a	b	h	h	h	b	b	h	h	h	h	b	h	h	b	-	-
LG3	M0461	102.757	Contig811:4618:4233	1002910.fasta.result.contigs.fa_1	16	-	b	-	h	h	-	-	a	h	-	a	-	-	h	h	h	h	h	b	h	a	h	a	b	-	h	b	a	b	h	h	h	b	b	h	h	h	h	h	h	h	b	a	h
LG3	M0462	103.066	Contig811:4618:4233	1002910.fasta.result.contigs.fa_1	76	-	b	b	h	h	b	-	a	h	-	a	-	b	h	h	h	h	h	b	h	a	h	a	b	-	h	b	a	b	-	h	h	b	b	h	h	h	h	h	h	h	b	a	h
LG3	M1783	103.297	Contig362:52151:51713	2972074.fasta.result.contigs.fa_1	309	h	h	h	h	h	h	b	a	h	h	a	-	h	h	h	h	-	h	b	h	a	h	a	b	-	h	b	a	b	h	-	a	b	b	h	h	h	h	b	h	h	b	h	h
LG3	M0939	103.929	Contig1145:14906:14460	12793.fasta.result.contigs.fa_1	335	h	h	h	h	b	h	b	h	h	h	a	-	b	h	h	h	h	h	b	b	a	-	h	b	h	h	h	a	b	h	h	h	b	b	h	h	h	h	b	h	h	-	a	-
LG3	M1860	104.393	Contig613:38487:37992	109448.fasta.result.contigs.fa_1	377	h	h	h	h	h	h	b	h	h	h	h	a	b	h	h	h	h	h	b	h	-	h	a	b	h	h	b	a	b	h	h	h	b	b	h	a	h	h	-	h	h	b	a	h
LG3	M0796	104.7	Contig717:29095:28678	8650.fasta.result.contigs.fa_1	120	h	h	-	h	-	-	-	a	h	h	h	h	h	h	h	h	h	h	b	h	a	-	a	b	-	h	b	a	b	h	h	h	b	b	-	h	h	h	-	h	-	b	a	h
LG3	M1490	105.234	Contig1271:42348:42794	89245.fasta.result.contigs.fa_1	215	h	-	h	-	h	h	b	-	h	-	h	-	b	-	h	h	h	-	b	b	a	-	a	b	h	h	b	h	b	h	h	h	b	b	h	h	h	h	-	h	h	b	a	h
LG3	M0795	105.442	Contig3846:6507:6962	2472979.fasta.result.contigs.fa_1	352	h	h	h	h	h	-	b	a	-	h	a	h	h	h	h	h	h	h	b	b	a	h	a	b	-	b	b	h	b	h	h	h	b	-	h	h	h	h	-	h	h	b	-	h
LG3	M1482	105.869	Contig1597:12101:12552	1622205.fasta.result.contigs.fa_1	328	h	h	h	h	h	h	b	a	h	h	a	h	b	h	h	h	h	h	-	-	h	h	a	b	a	h	b	a	b	a	h	h	h	b	h	h	h	h	h	h	h	h	a	h
LG3	M0973	106.185	Contig613:83293:83612	1369598.fasta.result.contigs.fa_1	9	h	h	h	h	h	h	h	a	h	h	h	a	b	h	h	h	h	h	b	a	a	h	-	b	a	h	b	a	b	h	h	h	-	b	-	h	h	h	b	a	h	-	h	h
LG3	M1717	106.648	Contig612:41342:40907	1009722.fasta.result.contigs.fa_1	391	h	b	h	h	h	h	b	a	h	a	a	a	h	h	h	h	h	h	-	-	h	h	a	b	h	h	h	-	-	h	h	-	-	b	h	h	h	h	b	h	a	b	a	h
LG3	M0794	107.063	Contig3846:6507:6962	2472979.fasta.result.contigs.fa_1	313	h	h	h	h	h	-	b	a	-	h	a	h	h	h	h	h	h	h	b	b	-	h	a	b	-	b	b	h	b	h	h	-	b	-	h	h	h	h	-	-	h	b	-	h
LG3	M1550	107.625	Contig586:27553:27744	378334.fasta.result.contigs.fa_2	48	h	h	h	h	h	-	-	h	h	h	a	h	b	h	h	h	h	h	b	b	a	h	h	b	h	h	b	a	b	-	-	h	-	-	b	h	b	-	b	h	h	b	-	h
LG3	M1551	107.736	Contig586:27553:27744	378334.fasta.result.contigs.fa_2	52	h	h	h	h	h	h	-	h	h	h	a	h	b	h	-	h	h	h	b	b	a	h	h	b	h	h	b	a	b	-	-	h	-	-	b	h	b	-	b	h	h	b	a	h
LG3	M0293	108.415	Contig1770:6972:6522	584904.fasta.result.contigs.fa_1	355	-	h	h	h	h	h	h	a	h	h	h	a	h	h	h	h	b	h	b	h	h	h	a	b	a	h	b	a	b	h	h	h	h	b	h	h	h	h	b	h	h	b	h	h
LG3	M0498	109.537	Contig1770:21386:21800	226151.fasta.result.contigs.fa_1	273	h	h	-	-	h	h	b	h	b	h	a	h	b	h	h	h	h	h	b	h	-	h	a	b	a	h	b	a	b	h	h	h	b	-	h	h	h	a	b	h	h	b	a	b
LG3	M0862	110.225	Contig708:52731:52259	206648.fasta.result.contigs.fa_1	370	h	a	h	h	h	h	b	a	-	h	h	a	h	h	h	h	h	-	b	h	h	h	-	h	a	h	-	a	b	h	h	h	h	b	h	h	h	h	-	h	h	b	h	h
LG3	M1859	110.97	Contig613:38487:37992	109448.fasta.result.contigs.fa_1	301	-	h	h	h	-	h	b	a	-	h	h	a	b	h	h	h	-	-	b	h	h	-	a	-	-	h	h	a	b	-	h	h	b	-	h	a	h	h	h	h	h	b	-	h
LG4	M0170	0	Contig2590:17967:17579	61256.fasta.result.contigs.fa_1	327	b	h	h	h	h	h	h	h	-	h	h	h	a	h	h	-	a	h	-	a	b	a	h	a	h	h	b	a	-	h	a	b	-	h	h	h	a	a	h	a	h	h	b	-
LG4	M1967	2.158	Contig6821:2734:2572	18828.fasta.result.contigs.fa_2	124	-	h	h	h	h	-	-	b	-	h	h	-	-	h	-	h	h	b	h	a	b	h	h	a	b	a	b	a	h	h	a	h	h	-	h	h	-	h	-	a	h	h	b	h
LG4	M1965	2.287	Contig6821:2734:2572	18828.fasta.result.contigs.fa_2	44	-	h	h	h	h	-	-	b	-	h	h	-	a	h	-	h	h	b	-	a	b	-	h	a	b	a	b	a	-	-	a	-	h	-	h	h	a	h	-	a	-	h	b	h
LG4	M1966	2.475	Contig6821:2734:2572	18828.fasta.result.contigs.fa_2	45	-	h	h	h	h	-	-	b	-	h	h	h	a	h	-	h	h	b	b	a	b	-	h	a	b	a	b	a	h	h	a	h	h	-	h	h	a	h	-	a	h	h	b	h
LG4	M0995	3.409	Contig790:54427:54263	1525920.fasta.result.contigs.fa_2	88	-	h	h	h	h	a	h	b	h	h	h	h	h	h	h	h	a	b	h	h	b	h	h	a	-	a	h	a	h	h	a	h	h	h	h	h	a	a	h	a	h	h	b	h
LG4	M0094	4.138	Contig801:3657:4098	2604969.fasta.result.contigs.fa_1	345	b	-	-	-	b	h	h	-	h	h	h	-	a	h	a	h	a	b	-	a	b	a	h	a	a	h	b	a	-	h	a	h	-	h	a	h	a	a	h	a	h	h	b	h
LG4	M0096	4.187	Contig801:3657:4098	2604969.fasta.result.contigs.fa_1	438	b	-	-	-	b	h	h	h	h	h	h	-	a	h	a	h	a	b	h	a	b	a	h	a	a	h	b	a	b	h	a	h	-	h	h	h	a	a	h	a	h	h	b	h
LG4	M1761	5.324	Contig1102:26403:26236	1401173.fasta.result.contigs.fa_2	122	b	h	h	h	b	h	h	b	h	-	h	b	a	h	a	h	a	b	-	h	b	-	h	h	h	a	b	a	b	-	a	h	h	-	h	h	a	a	h	a	h	h	b	h
LG4	M1062	5.911	Contig1102:25799:26239	1543874.fasta.result.contigs.fa_1	353	b	-	h	a	b	a	h	h	h	h	h	h	a	h	-	h	a	b	-	a	h	a	h	a	h	a	h	a	-	h	a	h	h	h	h	h	a	a	h	a	h	h	b	h
LG4	M1063	6.056	Contig1102:25799:26239	1543874.fasta.result.contigs.fa_1	413	b	-	h	a	b	a	h	h	h	h	h	h	a	h	h	h	a	b	h	a	h	a	h	a	h	a	-	-	-	h	a	h	h	h	h	h	a	a	h	a	h	h	b	h
LG4	M0873	6.784	Contig7820:6429:5964	424159.fasta.result.contigs.fa_1	415	b	h	-	h	h	a	h	b	h	h	h	b	a	h	h	h	a	b	h	h	b	h	h	a	-	a	b	a	-	h	a	h	h	h	-	h	a	a	h	a	h	h	h	h
LG4	M1288	7.393	Contig169:12782:12945	2968789.fasta.result.contigs.fa_2	25	b	b	h	h	h	h	h	b	h	h	h	b	a	h	h	h	-	b	h	a	h	h	h	a	-	a	-	a	h	-	h	-	-	h	h	h	a	a	h	h	h	h	b	h
LG4	M1289	7.886	Contig169:12782:12945	2968789.fasta.result.contigs.fa_2	70	b	b	h	h	h	h	h	b	h	h	h	b	a	h	h	h	-	b	h	a	h	h	h	a	h	a	-	a	h	h	h	h	h	h	h	h	a	a	h	h	h	h	b	h
LG4	M1234	8.779	Contig169:82152:82591	26264.fasta.result.contigs.fa_1	307	b	b	h	h	b	a	h	b	h	h	h	b	a	h	h	-	a	b	h	a	h	a	h	a	h	h	b	a	h	h	-	h	h	h	h	h	a	a	h	a	h	h	b	h
LG4	M1235	8.903	Contig169:82152:82591	26264.fasta.result.contigs.fa_1	404	b	b	h	h	-	-	h	b	h	h	h	b	a	h	h	h	-	b	h	a	h	a	h	a	h	-	b	a	h	h	-	h	-	h	h	h	a	a	h	a	h	h	b	h
LG4	M1700	9.954	Contig2015:20385:19941	81559.fasta.result.contigs.fa_1	345	b	h	h	h	b	-	h	h	h	h	b	h	a	a	-	h	a	h	h	h	-	a	h	a	h	a	h	a	b	h	a	h	h	h	h	h	a	a	h	a	h	h	h	h
LG4	M0090	10.24	Contig2015:26666:27118	2288500.fasta.result.contigs.fa_1	313	b	-	h	h	-	a	h	h	h	h	b	-	a	a	a	h	a	h	h	a	b	a	h	a	h	h	b	a	b	h	a	h	h	a	h	h	a	a	h	a	h	h	b	h
LG4	M0525	11.71	Contig1248:14686:14217	2472043.fasta.result.contigs.fa_1	355	h	h	h	h	-	a	h	-	h	h	-	-	a	h	a	h	-	h	h	a	h	a	h	h	h	a	b	a	-	h	a	b	h	h	h	h	a	h	-	a	h	h	b	h
LG4	M0708	12.219	Contig457:42143:41729	49627.fasta.result.contigs.fa_1	139	-	b	h	h	h	h	h	b	-	h	-	h	-	-	a	h	a	h	h	h	h	h	h	a	h	-	-	h	-	h	a	h	h	h	h	h	a	h	h	a	h	h	b	a
LG4	M1055	12.649	Contig1144:58309:58766	1461610.fasta.result.contigs.fa_1	354	h	b	a	h	h	h	-	b	b	h	h	h	a	h	h	h	a	-	h	h	b	h	h	a	-	a	b	a	b	-	-	h	-	h	h	h	a	a	h	h	h	h	h	h
LG4	M0993	13.2	Contig385:30570:30196	1521995.fasta.result.contigs.fa_1	313	h	h	h	h	h	h	-	b	h	h	-	-	h	a	h	h	a	h	h	h	-	a	h	a	h	a	h	a	b	h	h	h	h	h	h	h	a	a	h	a	h	-	b	h
LG4	M0994	13.506	Contig385:30570:30196	1521995.fasta.result.contigs.fa_1	373	h	h	h	h	h	h	h	b	h	h	-	-	h	a	a	h	a	h	h	h	-	a	h	a	h	a	-	a	b	h	h	h	h	h	h	h	a	a	h	a	h	-	b	h
LG4	M0992	13.705	Contig385:30570:30196	1521995.fasta.result.contigs.fa_1	306	h	h	h	h	b	h	h	b	h	h	b	-	h	a	a	h	a	h	h	h	-	a	h	a	h	a	h	a	b	h	h	h	h	h	h	h	a	a	h	a	h	-	b	h
LG4	M1299	14.261	NA	201707.fasta.result.contigs.fa_1	352	b	-	h	h	b	h	h	b	h	h	h	b	a	a	a	h	a	h	h	h	b	a	h	a	h	a	h	h	-	h	a	h	h	h	h	h	a	a	h	a	h	h	b	h
LG4	M1960	14.568	Contig1374:20197:20624	2247149.fasta.result.contigs.fa_1	386	b	b	a	h	b	-	h	-	-	h	h	b	a	h	a	h	-	h	h	h	b	h	h	a	h	a	b	a	-	h	a	h	h	h	h	h	a	a	h	a	h	h	b	h
LG4	M0829	14.888	Contig594:38734:38551	1800294.fasta.result.contigs.fa_2	103	h	b	h	h	b	h	h	b	h	h	h	h	a	a	h	h	a	h	h	h	b	a	h	a	-	a	b	a	h	h	a	h	h	h	h	h	h	a	-	-	h	h	b	h
LG4	M0658	15.538	Contig879:2732:2912	19130.fasta.result.contigs.fa_2	94	h	h	h	h	h	h	h	-	b	h	h	b	a	-	a	h	a	-	h	h	h	a	h	a	-	a	b	a	-	h	a	h	h	h	h	h	a	a	h	a	h	h	b	h
LG4	M1826	15.831	Contig87:122572:122540	1396350.fasta.result.contigs.fa_1	45	b	b	a	h	-	-	h	b	h	h	h	b	a	a	a	h	a	h	-	h	h	-	h	a	a	h	h	a	b	h	a	h	h	h	-	h	a	a	h	a	h	h	h	h
LG4	M0710	16.246	Contig457:42143:41729	49627.fasta.result.contigs.fa_1	281	b	h	a	h	b	a	h	b	h	h	h	h	a	-	-	h	h	h	h	h	h	h	h	-	-	a	b	a	-	h	a	h	h	h	h	h	a	a	h	a	h	h	b	h
LG4	M0709	16.59	Contig457:42143:41729	49627.fasta.result.contigs.fa_1	262	-	-	a	h	b	h	h	b	-	h	h	h	a	h	a	h	h	h	h	h	h	-	h	-	h	a	b	a	b	h	a	h	h	h	h	h	a	a	h	a	h	h	b	h
LG4	M1486	17.125	Contig876:37299:36884	37855.fasta.result.contigs.fa_1	309	b	-	-	h	-	a	h	b	b	h	h	h	h	a	a	h	a	h	h	a	b	a	h	a	h	a	h	a	-	h	a	h	h	h	h	h	h	a	h	a	h	h	-	-
LG4	M1487	17.185	Contig876:37299:36884	37855.fasta.result.contigs.fa_1	339	b	-	a	h	-	a	h	b	b	h	h	h	h	a	a	h	a	h	h	a	b	h	h	a	h	a	h	a	b	h	a	h	h	h	h	h	h	a	h	a	h	h	-	-
LG4	M1112	17.537	Contig1934:18352:17859	1448683.fasta.result.contigs.fa_1	480	-	-	a	h	b	-	h	h	b	h	h	b	a	-	a	h	a	h	h	h	b	-	h	a	-	h	b	a	b	h	a	h	h	b	h	h	a	a	h	h	h	h	b	h
LG4	M1111	17.815	Contig1934:18352:17859	1448683.fasta.result.contigs.fa_1	361	b	b	a	h	b	-	h	-	b	h	h	b	a	h	a	h	a	h	h	h	b	-	h	a	-	h	h	a	b	h	a	h	h	b	h	h	a	a	h	h	h	h	b	h
LG4	M0913	18.3	Contig2524:4766:4577	584105.fasta.result.contigs.fa_1	408	b	h	h	h	b	a	h	h	b	h	h	h	a	a	a	h	a	h	h	h	h	a	h	h	h	a	b	a	b	h	-	h	h	h	a	h	a	-	h	a	h	h	b	h
LG4	M0031	18.58	Contig1934:9812:10199	1393428.fasta.result.contigs.fa_1	129	h	b	h	h	b	-	h	h	b	h	h	b	a	h	a	h	a	h	h	h	-	a	h	a	h	a	-	a	-	h	a	-	h	h	h	h	a	a	h	a	h	h	b	h
LG4	M1939	18.955	Contig1144:9826:10307	1393096.fasta.result.contigs.fa_1	224	h	b	h	h	b	h	h	b	b	h	h	b	a	h	h	h	a	h	-	h	b	a	h	-	h	-	b	h	b	h	h	h	h	h	h	h	a	a	h	a	-	h	h	h
LG4	M1571	19.305	Contig876:1729:1562	1357876.fasta.result.contigs.fa_2	162	-	-	h	h	b	h	h	b	b	h	h	h	a	a	a	h	a	h	h	h	b	a	h	a	-	a	h	-	b	h	a	h	h	h	h	h	a	a	h	a	h	h	b	h
LG4	M0861	19.776	Contig961:1598:1451	201999.fasta.result.contigs.fa_2	144	h	h	h	h	b	-	b	b	b	-	h	-	h	a	a	h	h	h	h	h	b	h	h	a	h	a	h	h	b	h	a	h	h	b	h	h	a	a	h	a	-	-	-	h
LG4	M1385	20.281	Contig556:29:371	129773.fasta.result.contigs.fa_1	35	b	b	a	h	b	a	-	b	b	h	h	h	a	-	a	a	a	h	h	h	b	a	h	a	h	a	b	a	-	h	a	h	h	h	-	h	-	a	h	h	h	-	h	h
LG4	M1685	20.652	Contig556:32754:32600	1533650.fasta.result.contigs.fa_2	30	-	b	h	h	b	-	h	b	b	h	h	h	a	-	h	h	-	h	h	h	-	-	h	a	-	a	b	a	b	h	a	h	h	h	h	h	-	a	h	a	h	h	b	h
LG4	M0914	21.057	Contig2524:14339:14518	609953.fasta.result.contigs.fa_2	157	b	-	a	h	b	h	h	b	b	h	h	h	a	a	a	h	a	h	h	h	b	a	h	a	h	a	h	a	b	h	a	h	h	h	-	h	a	h	h	-	h	h	b	h
LG4	M0984	21.497	Contig135:31299:30836	1405653.fasta.result.contigs.fa_1	126	-	b	-	h	b	h	h	-	b	h	-	b	a	-	a	h	a	h	h	h	b	-	h	-	h	-	h	a	b	h	a	-	h	h	b	h	h	a	h	a	-	h	b	h
LG4	M0982	21.7	Contig135:31299:30836	1405653.fasta.result.contigs.fa_1	38	h	b	h	h	b	h	h	h	b	-	h	b	a	h	a	h	a	h	h	h	b	a	h	a	h	-	h	a	b	h	a	h	h	h	h	h	a	a	h	a	a	h	b	h
LG4	M0983	21.772	Contig135:31299:30836	1405653.fasta.result.contigs.fa_1	107	h	b	h	h	b	h	h	h	b	h	h	b	a	-	a	h	a	h	h	h	b	a	h	a	h	a	h	a	b	h	a	h	h	h	h	h	a	a	h	a	a	h	b	h
LG4	M0981	21.859	Contig135:31299:30836	1405653.fasta.result.contigs.fa_1	14	h	b	h	h	b	h	h	-	b	-	h	b	a	h	a	h	a	h	h	h	b	a	h	a	h	-	-	a	b	h	a	h	h	h	h	h	a	a	h	a	a	h	b	h
LG4	M0980	22.042	Contig135:31299:30836	1405653.fasta.result.contigs.fa_1	9	h	b	h	h	b	h	h	b	b	-	h	b	a	h	a	h	a	h	h	h	b	a	h	a	h	-	b	a	b	h	a	h	h	h	h	h	a	a	h	a	h	h	b	h
LG4	M1387	22.552	Contig556:29:371	129773.fasta.result.contigs.fa_1	113	b	b	h	h	b	a	b	-	-	h	h	b	a	a	a	a	a	h	h	h	-	h	h	a	-	a	b	a	h	h	a	h	h	h	h	h	a	a	-	-	h	b	h	h
LG4	M1386	22.772	Contig556:29:371	129773.fasta.result.contigs.fa_1	95	b	b	h	h	b	a	b	b	-	h	h	b	a	a	a	a	a	h	h	h	-	h	h	-	-	a	b	a	h	h	a	h	h	h	-	h	a	a	-	-	h	-	h	h
LG4	M1867	23.313	Contig261:61030:60602	427325.fasta.result.contigs.fa_1	178	-	b	a	h	h	h	h	h	b	h	h	h	a	h	a	h	a	h	b	h	h	a	h	h	-	a	h	a	-	h	a	-	h	h	h	h	a	-	h	a	h	h	b	h
LG4	M0383	23.623	Contig40:109641:109154	103818.fasta.result.contigs.fa_1	388	b	b	-	a	b	h	h	h	h	h	-	-	a	h	a	a	a	h	h	h	b	a	h	a	a	a	b	a	h	h	a	h	h	h	h	h	a	a	a	a	h	h	-	h
LG4	M0203	23.901	Contig5186:10312:10768	1406249.fasta.result.contigs.fa_1	188	b	h	a	h	h	h	h	h	b	h	h	-	a	a	a	a	a	h	b	h	h	a	h	a	-	a	b	a	b	h	a	h	h	h	h	h	a	a	a	-	h	h	b	h
LG4	M0205	23.984	Contig5186:10312:10768	1406249.fasta.result.contigs.fa_1	383	b	h	h	h	b	h	h	h	-	h	h	b	a	a	a	a	a	h	b	h	h	a	h	a	-	a	-	a	b	h	a	h	h	h	h	h	a	a	a	a	h	h	b	h
LG4	M1869	24.437	Contig261:61030:60602	427325.fasta.result.contigs.fa_1	353	b	b	a	h	b	h	h	b	h	h	h	h	-	h	a	h	a	h	b	h	b	a	h	h	-	-	b	a	b	-	a	-	h	h	h	h	a	h	-	-	h	h	b	h
LG4	M1871	24.441	Contig261:61030:60602	427325.fasta.result.contigs.fa_1	408	b	b	a	h	b	h	h	b	-	h	h	h	h	h	a	h	a	h	b	h	b	a	h	h	-	a	b	a	b	h	a	h	h	h	h	h	a	h	h	h	h	-	b	-
LG4	M0204	24.809	Contig5186:10312:10768	1406249.fasta.result.contigs.fa_1	371	b	h	h	h	b	h	h	h	b	h	h	b	a	a	a	a	a	h	b	h	h	a	h	a	-	a	-	a	b	h	a	h	h	h	h	h	a	a	a	a	h	h	b	h
LG4	M1868	25.021	Contig261:61030:60602	427325.fasta.result.contigs.fa_1	326	b	b	a	h	b	h	h	b	h	h	h	h	h	h	a	h	a	h	b	h	b	a	h	h	-	a	b	a	b	-	a	h	h	h	h	h	a	h	-	a	h	-	b	h
LG4	M1053	25.407	Contig261:17666:17933	1438772.fasta.result.contigs.fa_1	238	b	h	-	h	b	a	h	b	h	h	h	b	h	h	a	-	-	h	b	h	b	-	h	h	-	-	b	a	b	b	a	h	h	h	h	h	a	-	a	a	h	h	b	h
LG4	M0291	26.04	Contig2063:1738:1392	270055.fasta.result.contigs.fa_1	159	b	h	a	-	b	h	-	b	h	h	h	-	-	h	a	a	a	h	b	h	b	h	h	a	a	a	b	h	b	h	h	h	b	h	h	h	a	a	h	a	h	-	-	h
LG4	M1204	26.272	Contig5186:10954:10765	1375691.fasta.result.contigs.fa_2	75	h	h	h	a	b	-	h	b	-	h	h	-	a	a	a	-	a	h	b	h	b	h	h	a	a	a	b	a	h	h	a	h	h	h	a	h	a	-	a	a	h	h	b	h
LG4	M0584	26.613	Contig40:54619:54776	2934264.fasta.result.contigs.fa_2	109	b	b	a	-	b	h	h	h	-	h	h	b	a	a	a	a	a	h	b	h	b	h	h	a	a	a	h	a	b	h	h	h	h	h	h	h	a	-	a	a	h	h	b	h
LG4	M0409	26.907	Contig303:75325:75562	2174094.fasta.result.contigs.fa_1	119	h	h	h	-	h	h	-	b	b	h	h	b	a	a	h	a	a	h	b	h	b	a	h	a	a	a	b	h	-	h	h	h	h	h	a	h	a	-	a	-	h	h	h	a
LG4	M0410	27.089	Contig303:75325:75562	2174094.fasta.result.contigs.fa_1	140	h	h	h	-	h	h	-	b	b	-	h	b	a	a	h	a	a	-	b	h	b	a	h	a	a	a	b	h	b	h	h	h	h	h	h	h	a	-	a	-	h	h	h	a
LG4	M1945	27.434	Contig40:111794:112198	1420410.fasta.result.contigs.fa_1	37	-	b	h	h	-	h	h	b	b	h	h	h	h	h	a	a	-	h	h	h	-	a	h	a	h	a	b	h	b	h	a	h	h	-	h	h	a	a	-	h	h	h	b	h
LG4	M1279	27.631	Contig40:101326:101698	1526164.fasta.result.contigs.fa_1	242	b	-	h	h	h	h	h	b	b	h	h	-	a	h	a	h	a	h	b	h	b	a	h	a	-	a	b	a	b	h	a	h	h	h	h	h	a	a	a	a	h	h	b	a
LG4	M1054	27.905	Contig261:17666:17933	1438772.fasta.result.contigs.fa_1	367	b	h	a	h	h	h	h	b	h	h	h	b	-	-	a	a	a	h	b	h	b	a	h	h	a	a	h	a	b	h	h	h	h	h	h	h	a	a	a	a	h	h	b	h
LG4	M1150	28.135	Contig261:29655:30077	423866.fasta.result.contigs.fa_1	188	b	h	a	h	-	a	h	h	b	h	h	h	h	a	a	a	a	h	b	h	b	-	h	h	-	a	b	a	h	h	a	h	h	-	h	h	a	a	a	a	h	h	b	h
LG4	M1127	28.373	Contig866:16241:15773	41677.fasta.result.contigs.fa_1	195	b	h	a	a	b	a	h	b	b	h	h	h	a	a	h	a	a	h	-	h	b	a	h	-	h	a	b	h	b	h	h	h	h	h	h	h	a	a	a	a	h	h	h	a
LG4	M1787	28.591	Contig4425:4673:4248	46330.fasta.result.contigs.fa_1	39	b	b	h	-	b	-	h	b	b	b	b	-	a	a	a	a	-	-	b	h	-	-	h	a	a	a	b	a	h	h	h	-	h	-	h	h	h	a	a	h	h	-	h	h
LG4	M1788	28.678	Contig4425:4673:4248	46330.fasta.result.contigs.fa_1	81	b	b	h	-	b	-	h	b	b	b	b	-	a	a	a	a	-	-	b	h	-	a	h	a	a	a	b	a	h	h	h	-	h	-	h	h	-	a	a	h	h	-	b	h
LG4	M1786	28.788	Contig4425:4673:4248	46330.fasta.result.contigs.fa_1	9	b	b	h	a	b	-	h	b	b	b	b	-	a	a	a	a	-	-	b	h	-	-	h	a	a	a	b	a	h	h	h	-	h	-	h	h	h	a	a	h	h	-	b	h
LG4	M1488	29.097	Contig303:133507:133818	49126.fasta.result.contigs.fa_1	9	h	h	h	h	b	h	h	b	h	h	h	b	h	a	a	a	a	h	b	h	b	a	-	a	-	a	b	h	h	h	h	h	h	b	h	h	h	a	a	a	h	h	b	a
LG4	M1489	29.19	Contig303:133507:133818	49126.fasta.result.contigs.fa_1	15	h	h	h	h	b	h	h	b	h	h	h	b	h	a	a	a	a	b	b	h	b	a	-	a	-	a	b	h	-	-	h	h	h	b	h	h	h	a	a	a	h	h	b	a
LG4	M1594	29.529	Contig866:16408:16238	63274.fasta.result.contigs.fa_2	135	b	h	a	a	h	h	-	-	-	h	h	b	a	a	a	-	a	h	-	h	b	h	h	h	a	a	b	h	-	h	h	h	-	h	-	h	a	a	a	a	h	h	h	a
LG4	M1128	29.822	Contig866:16241:15773	41677.fasta.result.contigs.fa_1	291	b	h	-	a	h	a	h	b	-	h	h	h	h	a	h	-	a	-	b	h	b	a	h	a	a	a	b	h	-	h	h	h	h	h	-	h	a	a	h	a	h	-	b	a
LG4	M1123	29.938	Contig866:16241:15773	41677.fasta.result.contigs.fa_1	53	b	h	a	a	-	a	h	b	-	h	h	-	-	a	h	a	a	h	b	h	b	a	h	a	h	a	b	h	b	h	h	h	h	h	h	h	a	a	a	a	h	h	b	a
LG4	M1126	30.047	Contig866:16241:15773	41677.fasta.result.contigs.fa_1	120	b	h	a	a	b	a	h	b	b	h	h	-	a	a	h	a	a	h	b	h	b	a	h	-	h	a	b	h	b	h	h	h	h	h	h	h	a	a	a	a	h	h	-	a
LG4	M1125	30.176	Contig866:16241:15773	41677.fasta.result.contigs.fa_1	69	b	h	a	a	-	a	h	b	-	h	h	-	-	a	h	a	a	h	b	h	b	a	h	a	a	a	b	h	b	h	h	h	h	h	h	h	a	a	a	a	h	h	-	a
LG4	M0598	30.528	Contig303:123076:122650	1007952.fasta.result.contigs.fa_1	424	h	h	h	h	b	h	h	b	b	h	h	b	h	-	a	a	a	h	b	h	b	a	h	a	-	a	b	h	b	h	h	h	-	a	-	h	a	h	a	a	h	h	b	-
LG4	M1360	30.814	Contig866:24338:24527	1279216.fasta.result.contigs.fa_2	104	h	h	-	h	h	h	h	h	h	h	a	b	h	h	a	h	a	h	-	h	h	a	h	-	a	a	b	h	b	h	h	h	h	h	h	h	a	h	a	a	h	h	-	-
LG4	M1686	31.034	Contig7492:2839:2393	1578879.fasta.result.contigs.fa_1	447	h	h	a	h	b	h	h	-	-	h	h	-	h	a	-	h	a	h	b	h	b	-	h	h	a	a	b	h	b	h	h	h	h	b	h	h	a	h	a	a	h	h	h	a
LG4	M0471	31.215	Contig303:170675:171131	1535232.fasta.result.contigs.fa_1	232	h	h	a	a	b	a	h	b	b	h	h	b	a	a	a	h	a	h	b	h	-	a	h	a	a	a	-	h	b	h	h	h	h	h	h	h	a	a	a	-	h	h	b	a
LG4	M0177	31.547	Contig303:173670:173797	99468.fasta.result.contigs.fa_1	375	h	h	h	a	b	h	-	b	b	b	h	b	h	a	a	a	-	h	b	h	b	a	h	-	h	a	h	-	h	h	h	h	h	h	h	h	a	h	a	a	h	h	b	a
LG4	M0316	31.745	Contig1226:4891:4535	2479805.fasta.result.contigs.fa_1	7	b	h	a	a	h	h	b	b	h	h	h	b	h	-	h	a	a	h	-	h	h	a	h	a	a	a	b	h	b	h	h	h	h	h	h	h	a	a	a	a	h	h	b	a
LG4	M0660	32.021	Contig858:57527:57734	65382.fasta.result.contigs.fa_2	109	h	h	a	a	b	h	b	h	b	h	h	b	a	a	a	a	-	h	b	h	b	h	h	a	a	a	b	h	b	h	h	h	h	-	h	h	a	a	a	a	h	h	h	a
LG4	M1906	32.344	Contig303:109817:110177	2536561.fasta.result.contigs.fa_1	71	-	h	h	a	b	a	h	b	-	h	h	h	h	a	a	a	-	h	b	h	b	h	h	a	a	-	h	h	b	h	h	h	h	h	h	h	a	h	-	a	h	h	b	h
LG4	M1841	32.655	Contig157:138169:138348	2296650.fasta.result.contigs.fa_2	65	h	h	h	a	b	h	b	b	b	b	h	b	h	h	h	-	a	h	b	h	b	a	h	h	-	a	b	h	b	b	h	h	h	h	b	h	a	h	a	a	h	h	b	h
LG4	M1840	32.683	Contig157:138169:138348	2296650.fasta.result.contigs.fa_2	49	h	h	h	a	b	h	b	b	b	b	h	b	h	h	h	-	a	h	b	h	b	a	h	h	-	a	b	h	b	b	h	h	h	h	b	h	a	h	a	a	h	h	b	h
LG4	M1264	33.099	Contig747:48452:48703	1349416.fasta.result.contigs.fa_1	13	h	h	a	a	-	h	h	-	-	h	h	b	h	-	a	a	h	h	b	h	b	h	h	h	a	a	b	h	b	h	h	h	h	h	h	h	h	-	a	a	h	h	h	a
LG4	M1265	33.118	Contig747:48452:48703	1349416.fasta.result.contigs.fa_1	64	h	h	a	a	-	h	-	b	b	h	h	b	h	h	a	a	h	h	b	h	b	h	h	h	a	a	b	h	b	h	h	h	h	h	h	h	h	a	a	a	h	-	-	a
LG4	M0221	33.4	Contig303:177051:176571	2213243.fasta.result.contigs.fa_1	339	h	b	a	h	-	a	b	b	b	h	h	-	h	a	h	-	a	h	b	-	b	a	h	a	h	a	b	a	-	h	h	-	-	h	-	h	a	a	a	-	h	h	b	a
LG4	M0220	33.454	Contig303:177051:176571	2213243.fasta.result.contigs.fa_1	224	a	-	a	h	h	-	h	b	b	h	h	h	a	a	-	h	-	h	b	h	h	-	h	a	a	a	b	h	b	h	h	h	h	h	-	h	a	a	a	-	h	h	b	-
LG4	M0222	33.66	Contig303:177051:176571	2213243.fasta.result.contigs.fa_1	384	h	h	a	h	-	a	b	b	b	h	h	-	h	a	-	h	a	h	b	h	-	a	h	a	h	a	b	h	b	h	h	h	h	h	-	h	a	a	a	h	-	h	b	a
LG4	M0825	33.983	Contig303:10098:9658	1399878.fasta.result.contigs.fa_1	405	h	h	a	a	h	h	b	h	-	h	h	b	a	a	h	a	a	h	b	h	b	a	h	a	a	a	b	h	-	h	h	h	h	h	h	h	a	h	a	a	h	-	b	a
LG4	M1267	34.102	Contig645:60271:59832	1382054.fasta.result.contigs.fa_1	322	h	h	a	a	-	h	h	b	b	h	h	b	a	a	a	a	h	h	b	h	b	-	h	a	h	a	b	h	b	h	h	h	-	h	h	h	a	h	a	h	h	h	b	a
LG4	M1092	34.476	Contig303:45068:45509	261219.fasta.result.contigs.fa_1	320	h	h	a	h	h	a	-	b	b	h	h	h	a	a	h	h	h	h	b	h	b	-	-	a	a	a	-	h	h	h	h	h	h	h	h	h	a	h	a	a	h	h	h	h
LG4	M1833	34.822	Contig618:54613:54249	1746656.fasta.result.contigs.fa_1	49	h	h	a	a	b	h	b	h	b	h	-	h	a	h	h	h	a	h	b	h	b	-	h	a	a	a	b	h	b	h	h	h	h	h	h	a	a	b	a	a	h	h	b	a
LG4	M0245	35.133	Contig645:44107:43678	227770.fasta.result.contigs.fa_1	216	h	h	a	a	h	h	b	-	h	h	-	h	a	h	a	a	a	h	b	h	b	a	h	a	-	-	h	h	b	h	h	h	h	h	-	h	h	h	a	a	h	h	b	a
LG4	M0246	35.324	Contig645:44107:43678	227770.fasta.result.contigs.fa_1	285	h	h	a	h	h	-	b	b	h	h	h	h	a	a	a	a	a	h	b	h	b	a	h	a	a	a	h	h	-	h	h	h	h	h	a	h	h	h	a	a	h	h	b	a
LG4	M0248	35.416	Contig645:44107:43678	227770.fasta.result.contigs.fa_1	403	h	h	a	h	h	h	b	b	-	h	h	h	a	h	a	a	a	h	b	h	b	a	h	a	a	a	h	h	b	h	h	h	h	h	a	h	-	h	a	a	h	h	b	a
LG4	M0247	35.47	Contig645:44107:43678	227770.fasta.result.contigs.fa_1	337	h	h	a	a	h	h	b	b	-	h	h	h	a	-	a	a	a	h	b	h	b	a	h	a	a	a	h	h	-	h	h	h	h	h	a	h	-	h	a	a	h	-	b	a
LG4	M1621	35.947	Contig1053:40027:40487	1544061.fasta.result.contigs.fa_1	33	h	h	h	a	h	h	b	b	h	h	h	-	h	h	h	a	a	h	b	h	b	h	h	a	a	a	h	h	b	h	h	h	h	h	h	h	a	h	a	a	-	h	b	-
LG4	M1622	36.074	Contig1053:40027:40487	1544061.fasta.result.contigs.fa_1	87	h	h	h	a	b	h	b	b	h	h	h	-	h	h	h	-	a	h	-	h	b	h	h	a	a	a	h	h	-	h	h	h	h	h	h	h	a	h	a	a	-	h	b	a
LG4	M0084	36.303	Contig1053:36151:35735	2148391.fasta.result.contigs.fa_1	40	h	h	a	h	-	a	h	h	b	h	-	b	h	h	-	a	a	h	-	h	h	a	h	h	a	a	b	h	-	h	h	h	h	h	h	h	a	h	a	a	h	h	h	a
LG4	M0835	36.5	Contig635:71612:71773	2521261.fasta.result.contigs.fa_2	67	h	h	h	h	-	h	h	h	-	-	h	h	a	h	h	a	a	h	-	h	b	a	h	-	-	a	b	h	b	h	h	h	h	h	h	h	-	a	a	a	h	h	b	a
LG4	M0539	36.771	Contig716:55673:56111	228579.fasta.result.contigs.fa_1	184	h	h	a	a	-	h	h	b	-	-	h	h	h	a	-	a	a	h	b	h	b	-	h	a	h	-	b	h	h	h	h	h	-	-	-	a	a	h	-	a	h	h	h	a
LG4	M1443	36.969	Contig3085:24134:24613	87620.fasta.result.contigs.fa_1	457	h	h	a	a	b	a	h	-	h	h	h	-	h	a	h	a	a	h	b	h	h	h	h	a	-	h	h	h	b	-	h	h	-	a	h	h	a	h	h	a	h	h	h	-
LG4	M0030	37.166	Contig618:249:1	1369105.fasta.result.contigs.fa_1	24	h	h	h	a	h	a	b	-	-	h	h	h	a	-	h	a	h	h	b	h	b	h	h	h	a	a	h	h	-	h	h	a	h	h	b	a	a	h	a	a	h	h	h	a
LG4	M1530	37.396	Contig2897:3344:3824	2237143.fasta.result.contigs.fa_1	341	h	h	a	-	-	a	h	b	b	h	h	b	a	h	h	-	a	h	b	h	b	a	h	h	a	a	b	h	b	h	h	a	h	h	h	a	a	h	a	h	h	h	-	a
LG4	M1531	37.428	Contig2897:3344:3824	2237143.fasta.result.contigs.fa_1	425	h	h	a	-	-	a	h	b	-	h	h	b	a	h	h	h	a	h	b	h	-	a	h	h	a	a	b	h	b	h	h	-	h	h	h	a	a	h	a	-	h	h	-	a
LG4	M1568	37.697	Contig716:9893:10364	790244.fasta.result.contigs.fa_1	220	h	h	a	h	b	h	h	-	b	-	h	-	-	h	h	h	a	h	b	h	b	a	h	a	a	h	b	h	b	-	h	h	h	h	b	h	-	b	a	a	h	h	h	a
LG4	M1567	37.9	Contig716:9893:10364	790244.fasta.result.contigs.fa_1	184	h	-	a	h	h	-	h	-	h	b	h	-	-	a	h	h	a	h	b	h	b	-	h	a	a	h	b	h	b	-	h	h	h	h	-	-	a	b	a	a	h	h	b	a
LG4	M0542	38.016	Contig635:60825:60375	232933.fasta.result.contigs.fa_1	377	h	h	h	a	-	a	h	b	b	h	h	b	h	h	h	a	a	h	b	h	b	a	h	a	a	a	b	h	-	h	h	h	h	h	h	h	h	h	-	a	h	h	b	a
LG4	M0543	38.211	Contig635:60825:60375	232933.fasta.result.contigs.fa_1	413	h	h	h	a	-	a	h	b	b	h	h	b	h	h	h	a	a	h	b	h	b	a	h	a	a	a	b	h	-	-	h	h	h	h	h	h	h	h	h	a	h	h	b	a
LG4	M1167	38.428	Contig2518:21842:22010	1494390.fasta.result.contigs.fa_2	154	h	h	a	-	h	h	h	h	h	h	h	b	a	h	h	a	a	h	b	h	b	h	h	a	h	a	b	h	b	h	h	h	h	h	h	h	a	h	a	a	h	-	b	a
LG4	M1864	38.634	Contig2518:29714:29378	263602.fasta.result.contigs.fa_1	222	h	h	a	-	-	-	-	h	h	h	h	b	h	h	h	a	a	h	b	h	b	-	h	h	a	a	b	h	-	h	h	h	-	h	b	a	a	h	a	a	h	h	h	a
LG4	M2034	38.704	Contig4813:1913:2369	1465502.fasta.result.contigs.fa_1	272	h	h	a	h	b	h	h	h	-	h	-	-	-	h	-	a	a	-	h	a	b	-	-	a	a	a	b	h	h	-	h	h	h	h	b	a	a	b	-	a	-	h	-	a
LG4	M1152	39.016	Contig618:63257:63432	567708.fasta.result.contigs.fa_2	43	h	h	h	a	b	-	b	-	b	h	h	b	a	a	b	a	h	b	b	h	h	a	h	a	a	a	h	h	-	h	h	h	-	h	b	a	a	-	a	a	h	h	b	a
LG4	M1153	39.139	Contig618:63257:63432	567708.fasta.result.contigs.fa_2	45	h	h	h	a	b	h	b	b	b	h	h	b	a	a	h	-	h	b	b	h	h	-	h	a	a	a	h	h	-	h	h	h	h	h	b	a	a	-	a	a	-	h	-	a
LG4	M1154	39.187	Contig618:63257:63432	567708.fasta.result.contigs.fa_2	46	h	h	h	a	b	h	b	b	b	h	h	b	a	a	h	a	h	b	b	h	h	a	h	a	a	a	h	h	-	h	h	h	h	h	b	a	a	-	a	a	h	h	-	a
LG4	M0621	39.488	Contig618:59901:60223	35980.fasta.result.contigs.fa_1	205	-	h	h	a	b	h	b	h	b	h	h	b	a	a	h	a	h	h	-	h	h	-	h	h	-	h	-	h	-	-	h	h	h	h	b	h	-	h	a	-	h	h	b	a
LG4	M1904	39.584	Contig618:43368:43687	2277590.fasta.result.contigs.fa_1	197	h	h	a	a	-	h	-	b	b	h	h	-	a	h	h	-	-	h	b	h	b	a	-	a	-	a	h	h	-	-	-	h	h	-	-	a	a	h	a	a	h	-	b	a
LG4	M1301	39.874	Contig3332:4914:4529	249953.fasta.result.contigs.fa_1	330	h	h	-	a	b	h	h	h	b	h	h	-	h	h	h	a	h	h	-	h	b	-	h	a	-	a	-	h	b	h	h	h	h	h	h	h	a	h	h	a	h	h	b	a
LG4	M1742	40.01	Contig1742:25917:25755	183975.fasta.result.contigs.fa_2	47	h	h	h	h	-	h	b	b	b	h	h	b	a	a	h	a	-	h	b	h	-	h	h	h	a	a	b	h	b	h	h	h	h	h	b	-	a	b	a	a	h	h	b	a
LG4	M0287	40.209	Contig1397:21444:21157	262436.fasta.result.contigs.fa_1	165	h	h	-	a	h	h	b	b	b	h	h	b	a	a	h	a	a	h	b	h	h	a	h	-	-	a	b	h	b	h	h	h	h	h	b	a	h	h	a	a	h	-	b	a
LG4	M1323	40.328	Contig716:47593:47203	2208984.fasta.result.contigs.fa_1	78	h	h	a	h	h	-	h	b	b	h	h	b	-	a	h	a	-	h	b	h	-	a	h	a	a	a	b	h	-	h	h	h	h	h	h	a	a	h	-	a	h	h	b	a
LG4	M1168	40.49	Contig2358:1749:1367	1537266.fasta.result.contigs.fa_1	42	h	h	a	a	b	h	b	b	b	h	h	b	-	a	h	a	a	h	b	h	b	h	h	h	a	a	b	h	b	h	h	h	h	h	h	h	h	h	h	a	b	h	b	a
LG4	M0082	40.808	Contig6466:540:994	1498587.fasta.result.contigs.fa_1	349	h	b	-	h	-	a	-	b	b	h	h	-	h	h	h	-	a	h	b	-	b	a	-	a	a	a	h	h	b	h	h	h	-	h	b	a	a	b	a	a	h	h	b	a
LG4	M0081	40.86	Contig6466:540:994	1498587.fasta.result.contigs.fa_1	319	h	h	-	-	-	a	-	b	b	h	h	b	h	h	h	-	a	h	-	-	b	a	-	a	a	a	h	h	b	h	h	h	h	h	b	a	a	b	a	a	h	h	b	a
LG4	M1201	41.093	Contig7438:1989:2454	574334.fasta.result.contigs.fa_1	452	h	h	a	h	h	h	h	b	h	h	-	b	h	a	h	a	a	h	b	h	b	a	h	a	-	-	-	h	b	h	h	h	h	h	b	a	a	b	a	a	h	h	b	a
LG4	M1952	41.21	Contig7438:2658:2451	1596810.fasta.result.contigs.fa_2	99	h	h	h	a	b	a	-	-	b	h	h	b	h	h	h	-	a	h	b	h	h	-	h	a	a	a	-	h	b	h	h	h	h	h	b	h	h	b	a	a	h	h	b	a
LG4	M1953	41.331	Contig7438:2658:2451	1596810.fasta.result.contigs.fa_2	153	h	h	h	-	b	a	-	-	b	h	-	b	h	h	h	-	a	h	b	h	h	-	h	a	a	a	b	h	b	h	-	h	h	h	b	h	h	b	a	a	h	h	b	a
LG4	M1927	41.468	Contig2243:16770:17170	430422.fasta.result.contigs.fa_1	154	h	h	a	a	h	a	h	b	b	h	h	h	a	a	h	h	a	h	b	-	h	h	h	h	a	a	-	h	b	-	h	-	h	h	-	a	a	b	a	a	h	h	b	a
LG4	M1512	41.665	Contig486:92275:91888	770815.fasta.result.contigs.fa_1	170	-	h	a	-	b	h	b	-	-	h	-	b	a	a	h	a	h	h	b	h	-	h	-	a	-	a	b	h	b	h	h	h	h	h	-	h	a	b	-	a	h	h	b	a
LG4	M1511	41.793	Contig486:92275:91888	770815.fasta.result.contigs.fa_1	129	h	h	a	-	b	h	b	b	b	h	-	b	a	a	h	a	h	h	b	h	h	h	-	a	h	a	b	h	b	b	h	h	h	h	b	h	-	b	-	a	h	h	b	a
LG4	M0202	42.032	Contig486:78268:77843	1402233.fasta.result.contigs.fa_1	285	h	h	h	a	-	-	b	b	b	h	h	b	a	a	h	a	a	h	b	h	h	h	-	h	-	a	b	h	b	h	h	h	h	h	b	a	a	-	a	a	h	-	b	a
LG4	M0181	42.223	Contig151:117294:117784	185474.fasta.result.contigs.fa_1	192	a	h	h	-	-	h	b	b	-	h	h	h	a	a	h	a	a	h	-	h	h	a	h	h	-	a	b	h	-	h	h	h	h	h	-	a	a	b	a	a	h	h	b	a
LG4	M0506	42.311	Contig486:93745:93393	574411.fasta.result.contigs.fa_1	222	-	h	-	a	-	a	h	h	b	h	h	b	a	a	h	h	h	h	b	h	h	a	h	a	a	-	b	h	b	h	h	h	h	h	-	a	h	b	h	a	h	h	-	h
LG4	M0182	42.481	Contig151:117294:117784	185474.fasta.result.contigs.fa_1	355	h	h	h	h	h	h	b	b	b	h	h	b	-	a	h	a	a	h	b	h	h	a	h	-	a	a	b	h	b	h	h	h	h	h	b	a	a	h	a	a	h	h	b	a
LG4	M1958	42.711	Contig520:38245:38676	1785986.fasta.result.contigs.fa_1	327	h	h	a	a	h	a	-	b	b	h	h	-	h	h	h	h	a	h	b	h	h	a	h	-	-	-	h	h	h	h	a	h	a	h	b	a	h	b	a	a	h	h	h	a
LG4	M0390	42.883	Contig486:42159:42590	606862.fasta.result.contigs.fa_1	350	a	h	a	h	h	-	b	b	-	h	-	b	h	a	h	h	h	h	b	h	h	-	h	a	a	a	h	h	b	b	h	h	h	h	-	a	a	h	-	a	a	h	b	-
LG4	M0307	43.188	Contig151:95834:95688	1430181.fasta.result.contigs.fa_2	185	h	h	h	-	h	h	b	h	h	h	h	h	a	h	h	a	a	h	b	h	h	a	h	h	a	a	b	b	b	h	h	h	h	h	b	a	a	b	a	a	h	-	h	a
LG4	M0306	43.262	Contig151:95834:95688	1430181.fasta.result.contigs.fa_2	142	h	h	-	-	h	h	b	-	h	h	h	h	a	h	h	a	a	h	b	h	-	a	h	h	a	a	b	b	b	h	h	h	h	h	b	a	a	b	a	a	h	h	-	a
LG4	M0305	43.339	Contig151:95834:95688	1430181.fasta.result.contigs.fa_2	97	h	h	-	a	h	h	b	h	h	h	h	h	a	h	h	a	a	h	b	h	-	a	h	a	a	a	b	-	b	h	h	h	-	h	h	a	a	b	a	a	h	h	-	a
LG4	M0505	43.536	Contig486:93745:93393	574411.fasta.result.contigs.fa_1	179	-	h	a	a	b	a	h	h	-	h	h	b	a	a	h	h	h	h	-	h	h	a	h	-	a	a	b	h	b	h	h	h	h	h	-	a	-	b	-	a	-	h	b	h
LG4	M0504	43.65	Contig486:93745:93393	574411.fasta.result.contigs.fa_1	170	-	h	a	a	b	a	h	h	-	h	h	-	a	a	h	h	h	h	b	h	h	a	h	h	a	a	b	h	b	h	h	h	h	h	-	a	h	b	-	a	-	h	b	h
LG4	M0577	43.784	Contig486:44156:43669	2469258.fasta.result.contigs.fa_1	437	a	h	h	a	b	a	-	b	b	-	h	h	h	a	h	h	a	-	b	h	h	a	h	h	a	h	b	h	-	h	h	h	h	h	b	a	a	b	h	a	h	-	b	a
LG4	M0903	44.009	Contig294:157713:158141	2974007.fasta.result.contigs.fa_1	186	a	h	h	a	b	h	b	b	b	h	h	b	h	h	h	a	h	h	b	h	h	h	h	a	h	a	h	h	b	-	h	h	h	h	b	a	a	b	a	a	-	-	h	a
LG4	M1173	44.068	Contig6628:5109:5567	2183006.fasta.result.contigs.fa_1	355	h	h	h	-	b	a	b	b	-	h	h	-	a	a	h	-	a	h	b	h	h	a	-	a	a	h	h	h	b	h	h	h	h	h	b	-	a	b	a	a	h	h	b	a
LG4	M0433	44.296	Contig2471:13550:13091	61003.fasta.result.contigs.fa_1	351	-	h	a	h	h	a	-	b	h	h	h	-	a	h	h	-	a	h	b	h	h	-	h	a	-	a	b	h	b	h	h	-	h	h	b	h	a	-	a	a	h	h	-	-
LG4	M0434	44.333	Contig2471:13550:13091	61003.fasta.result.contigs.fa_1	390	h	h	a	h	h	a	-	b	h	h	h	-	a	h	h	h	a	h	b	h	h	h	h	a	-	a	b	h	b	h	h	h	h	h	b	h	a	h	a	a	h	-	h	-
LG4	M1369	44.583	Contig1234:31174:31645	1595422.fasta.result.contigs.fa_1	337	h	h	h	a	h	a	b	b	h	h	a	b	-	a	h	a	h	h	b	h	h	-	h	h	-	a	-	h	b	h	h	h	h	h	h	a	h	b	a	h	h	h	b	a
LG4	M1241	44.789	Contig1234:44515:44303	85874.fasta.result.contigs.fa_2	150	-	h	a	a	-	a	-	b	-	h	-	b	h	a	h	a	a	-	b	b	h	a	h	a	a	a	h	h	-	h	h	h	h	-	b	a	a	h	a	a	h	b	b	a
LG4	M1182	44.934	Contig1190:63365:62965	2475297.fasta.result.contigs.fa_1	49	h	h	-	a	h	a	h	b	h	h	h	h	h	-	h	a	a	h	b	h	h	h	h	a	-	a	b	h	b	h	h	h	h	b	h	a	h	b	a	h	h	h	b	a
LG4	M0904	45.074	Contig294:157713:158141	2974007.fasta.result.contigs.fa_1	197	a	h	h	a	b	h	b	b	b	h	h	b	h	h	h	a	h	h	b	h	h	h	h	a	h	a	h	-	b	-	h	h	h	h	b	a	a	b	a	a	h	-	b	a
LG4	M0905	45.118	Contig294:157713:158141	2974007.fasta.result.contigs.fa_1	219	a	h	h	-	-	h	b	b	b	h	h	b	h	h	h	a	h	h	b	h	h	a	h	a	h	a	h	h	b	-	h	h	h	-	b	a	a	b	a	a	h	-	b	a
LG4	M1683	45.39	Contig450:84509:84139	1502153.fasta.result.contigs.fa_1	160	h	h	a	h	h	a	h	b	-	a	-	b	a	a	h	a	a	h	b	h	h	h	h	a	a	a	h	h	b	h	h	h	b	-	b	a	h	-	-	a	h	b	b	a
LG4	M1312	45.581	Contig294:97063:97450	1379885.fasta.result.contigs.fa_1	218	h	h	-	a	h	a	h	-	b	h	b	b	a	h	h	h	a	h	b	h	h	h	h	a	a	a	h	h	b	h	h	h	h	h	b	a	h	h	h	a	h	h	b	h
LG4	M1413	45.795	Contig1260:15372:15799	1376237.fasta.result.contigs.fa_1	337	h	h	h	b	h	-	h	b	b	h	-	b	h	a	h	a	a	h	-	h	h	h	h	a	a	a	h	h	h	-	h	h	h	h	h	a	h	h	-	a	h	-	b	a
LG4	M0749	46.01	Contig294:97759:97526	1785901.fasta.result.contigs.fa_1	361	a	h	a	a	b	h	b	-	b	h	h	-	h	a	h	h	a	h	b	-	h	a	-	a	a	a	h	h	-	h	h	h	h	h	b	a	a	-	a	a	h	h	b	a
LG4	M1948	46.241	Contig2522:19857:19373	1551126.fasta.result.contigs.fa_1	383	-	h	a	a	b	a	-	-	-	h	h	h	h	a	h	a	a	h	b	h	h	h	h	h	-	a	h	h	-	h	h	h	h	b	b	a	h	b	a	-	h	a	b	-
LG4	M1949	46.276	Contig2522:19857:19373	1551126.fasta.result.contigs.fa_1	452	h	h	a	a	b	a	-	h	-	h	h	h	h	a	h	a	a	h	b	h	h	a	h	h	-	a	h	h	-	h	h	h	h	b	b	a	h	b	a	h	h	a	b	-
LG4	M0661	46.484	Contig294:110952:111128	90690.fasta.result.contigs.fa_2	66	h	h	-	h	h	a	b	h	-	h	h	h	-	h	h	a	h	h	b	h	h	h	h	h	a	-	h	h	b	h	h	h	h	h	b	a	-	-	a	a	h	h	h	a
LG4	M0136	46.54	Contig961:66728:66942	1536992.fasta.result.contigs.fa_2	162	h	h	h	a	h	a	b	b	h	h	h	h	h	a	h	a	a	h	b	h	h	a	h	a	a	a	h	h	b	h	h	h	h	h	h	a	a	b	a	-	h	h	b	a
LG4	M1728	46.791	Contig450:88237:88634	1453031.fasta.result.contigs.fa_1	171	a	h	h	a	b	a	-	h	b	h	-	b	a	a	h	a	-	h	b	h	h	-	h	a	a	a	h	h	b	h	h	h	h	b	b	a	-	-	h	a	h	h	b	a
LG4	M0385	46.997	Contig5710:265:1	170403.fasta.result.contigs.fa_1	33	h	h	a	a	h	h	b	h	b	h	h	h	h	a	h	a	a	h	b	h	h	a	h	a	a	a	h	h	h	h	h	h	h	b	b	a	h	-	a	a	h	h	b	a
LG4	M0386	47.067	Contig5710:265:1	170403.fasta.result.contigs.fa_1	114	h	h	a	h	-	h	b	h	b	h	h	h	h	a	h	-	a	h	b	h	h	a	h	a	a	a	h	h	b	h	h	h	h	b	b	a	h	-	a	a	h	h	b	a
LG4	M0727	47.273	Contig961:75333:74886	235168.fasta.result.contigs.fa_1	236	h	h	a	a	b	h	-	h	h	h	h	h	a	h	h	a	h	h	b	h	h	a	h	h	a	a	h	h	-	h	h	h	h	-	-	a	h	b	a	a	h	h	b	a
LG4	M0736	47.354	Contig450:50110:49697	687433.fasta.result.contigs.fa_1	98	-	h	h	a	b	h	b	h	h	h	h	h	h	h	h	h	-	a	b	h	h	h	h	a	-	a	h	h	b	-	h	h	h	b	b	a	h	b	a	h	h	h	-	a
LG4	M1358	47.555	Contig961:53710:53595	793132.fasta.result.contigs.fa_2	151	h	h	h	-	b	a	b	b	h	-	h	h	a	-	h	-	a	h	b	h	h	h	h	a	a	-	h	h	b	h	h	h	h	h	b	a	h	b	a	a	h	h	-	a
LG4	M0419	47.664	Contig450:59431:59828	2475594.fasta.result.contigs.fa_1	345	a	h	a	a	b	a	h	b	b	h	h	b	h	a	h	h	h	h	-	h	b	a	h	a	a	a	h	h	b	-	h	h	h	h	b	a	h	b	h	-	h	h	b	-
LG4	M0420	47.674	Contig450:59431:59828	2475594.fasta.result.contigs.fa_1	377	a	h	a	a	b	a	h	b	b	h	h	b	h	a	h	h	h	h	-	h	b	-	h	a	a	a	h	h	b	-	h	h	h	h	b	a	h	b	h	a	h	h	b	-
LG4	M0418	47.74	Contig450:59431:59828	2475594.fasta.result.contigs.fa_1	333	a	h	a	a	b	a	h	b	b	h	h	b	h	a	h	h	-	h	b	h	b	-	h	a	a	a	-	h	-	-	h	h	h	h	b	a	h	b	h	-	h	h	b	-
LG4	M0898	47.922	Contig294:146123:145667	2217281.fasta.result.contigs.fa_1	331	a	h	a	a	h	a	b	h	b	h	-	h	a	a	h	h	a	h	b	h	h	a	h	a	-	a	h	h	-	h	h	h	-	h	b	a	a	b	a	-	-	-	b	a
LG4	M0900	47.949	Contig294:146123:145667	2217281.fasta.result.contigs.fa_1	433	a	h	a	h	h	a	b	h	-	h	h	b	a	a	h	a	a	h	b	h	h	a	h	a	-	a	h	h	-	h	h	a	h	-	b	a	a	b	a	a	-	-	b	a
LG4	M0899	48.042	Contig294:146123:145667	2217281.fasta.result.contigs.fa_1	379	a	h	a	h	h	a	b	h	h	h	h	b	a	a	h	h	a	h	b	h	h	a	h	a	-	a	h	h	-	h	h	h	h	-	b	a	a	b	a	a	-	-	b	a
LG4	M0355	48.375	Contig35:85476:85018	1367315.fasta.result.contigs.fa_1	387	h	h	a	h	-	-	-	h	b	h	h	b	h	h	h	-	a	h	-	h	h	-	-	a	h	a	h	h	h	h	h	h	h	b	b	h	h	h	a	h	h	-	h	-
LG4	M0512	48.439	Contig450:53367:53831	1464422.fasta.result.contigs.fa_1	387	a	h	h	a	-	h	b	b	h	h	h	-	h	a	h	a	h	h	-	h	h	h	h	a	a	-	h	h	-	h	h	h	h	b	b	-	h	b	a	a	h	h	-	a
LG4	M0690	48.727	Contig3855:5743:5525	1427533.fasta.result.contigs.fa_1	391	a	h	-	a	h	h	b	b	b	-	h	h	-	a	h	a	a	h	-	h	h	h	b	a	a	a	h	h	-	h	h	h	h	b	b	a	h	b	a	a	h	h	-	a
LG4	M1475	48.914	Contig137:9790:9393	1522997.fasta.result.contigs.fa_1	139	a	h	a	-	-	a	b	-	b	h	h	b	h	a	h	a	a	h	-	a	h	a	h	h	a	a	h	h	h	h	h	h	h	b	b	a	h	-	a	h	h	-	b	-
LG4	M1081	49.043	Contig35:73006:73447	2917692.fasta.result.contigs.fa_1	312	h	h	h	h	b	a	b	b	b	-	h	b	h	h	h	a	a	h	-	h	h	a	h	h	a	a	h	h	-	-	h	h	h	b	b	h	h	-	a	-	a	h	-	a
LG4	M1765	49.21	Contig35:114794:115247	1403330.fasta.result.contigs.fa_1	433	h	h	h	h	b	-	-	b	b	h	h	b	h	a	h	a	a	h	b	-	h	a	h	-	a	a	h	h	h	-	h	h	h	b	b	-	h	b	a	a	h	h	b	a
LG4	M1763	49.262	Contig35:114794:115247	1403330.fasta.result.contigs.fa_1	358	h	h	h	h	b	-	-	b	b	a	-	b	h	-	h	a	a	h	b	-	h	a	h	-	a	a	h	h	h	-	h	h	-	b	b	a	h	b	a	a	h	h	b	a
LG4	M1762	49.32	Contig35:114794:115247	1403330.fasta.result.contigs.fa_1	343	h	h	h	h	-	-	-	b	b	h	-	b	h	a	h	a	a	h	b	-	h	a	h	-	a	a	h	h	a	-	h	h	h	b	b	a	h	b	a	a	h	h	b	a
LG4	M1581	49.642	Contig35:30324:29870	2269654.fasta.result.contigs.fa_1	407	a	h	h	h	-	-	-	b	b	h	-	b	h	h	h	h	a	h	b	h	h	a	h	a	a	h	h	h	-	h	h	h	h	h	-	h	h	b	a	a	b	h	b	-
LG4	M1582	49.661	Contig35:30324:29870	2269654.fasta.result.contigs.fa_1	442	a	h	h	h	b	-	-	b	b	h	-	b	h	h	h	h	a	h	b	h	h	a	h	a	a	h	h	-	-	h	h	h	h	h	-	h	h	b	a	a	b	h	b	-
LG4	M0893	49.815	Contig35:84552:85021	1597513.fasta.result.contigs.fa_1	330	-	h	a	h	-	h	b	-	-	-	h	-	h	-	h	h	a	h	b	h	h	a	h	a	a	a	h	-	h	h	h	h	h	b	h	a	h	-	a	a	h	h	b	a
LG4	M0894	49.83	Contig35:84552:85021	1597513.fasta.result.contigs.fa_1	410	a	h	a	h	-	h	b	b	-	-	-	b	h	h	-	h	a	h	b	h	h	a	h	a	a	a	h	-	h	h	h	h	h	b	h	a	h	-	a	-	h	h	b	a
LG4	M1972	50.086	Contig5120:5099:5549	53719.fasta.result.contigs.fa_1	325	h	h	a	h	b	a	h	b	b	a	h	-	h	h	h	a	-	h	b	h	h	h	h	a	a	h	h	h	h	h	h	h	h	b	-	a	h	-	a	a	h	h	b	a
LG4	M0393	50.261	Contig35:102513:102165	1371664.fasta.result.contigs.fa_1	51	-	h	-	h	h	h	h	b	b	h	h	h	h	a	h	a	a	h	b	h	h	a	h	-	h	-	h	h	h	h	h	h	h	b	b	h	h	b	a	h	h	h	h	a
LG4	M1233	50.465	Contig3183:20253:19818	18934.fasta.result.contigs.fa_1	312	-	h	a	h	h	a	b	h	b	h	b	b	h	h	h	h	a	h	b	h	h	a	h	a	h	a	h	-	h	h	h	h	h	b	b	a	h	-	a	a	h	h	-	a
LG4	M0389	50.697	Contig979:69005:69393	584206.fasta.result.contigs.fa_1	239	a	h	-	h	b	a	h	b	b	h	h	-	h	a	h	h	h	-	b	h	h	a	h	a	a	a	h	h	h	h	h	h	h	b	b	h	h	h	a	a	-	-	b	a
LG4	M0567	50.78	Contig1175:28824:28482	1873619.fasta.result.contigs.fa_1	200	h	h	h	h	-	h	b	b	b	h	h	b	h	a	h	a	h	h	b	h	h	a	h	a	h	a	h	h	h	h	h	h	h	-	b	a	h	b	a	a	h	h	b	a
LG4	M0566	50.913	Contig1175:28824:28482	1873619.fasta.result.contigs.fa_1	170	h	h	h	h	-	h	b	-	-	h	-	b	h	a	h	a	h	-	b	h	h	a	h	a	h	a	h	h	h	h	h	h	h	-	b	a	h	-	a	a	h	h	b	a
LG4	M1418	51.22	Contig542:84899:85007	1402406.fasta.result.contigs.fa_1	81	a	h	a	h	h	h	h	b	b	h	h	b	h	h	h	a	h	h	b	h	h	a	h	a	a	a	h	h	h	h	h	h	h	h	b	a	h	h	-	a	h	h	b	a
LG4	M1415	51.321	Contig542:84899:85007	1402406.fasta.result.contigs.fa_1	23	h	h	a	h	h	h	h	b	b	h	h	b	h	h	h	a	h	h	b	h	h	a	h	a	-	a	h	h	h	h	h	h	h	h	b	a	h	h	h	a	h	h	b	a
LG4	M1419	51.52	Contig542:84899:85007	1402406.fasta.result.contigs.fa_1	246	-	h	a	h	b	h	h	-	b	h	-	-	h	a	h	a	h	h	b	h	h	a	b	a	-	-	h	h	h	h	h	h	h	-	-	a	h	h	a	-	h	h	b	a
LG4	M0394	51.689	Contig35:102513:102165	1371664.fasta.result.contigs.fa_1	168	a	h	a	h	b	h	h	b	-	h	h	-	-	a	h	a	a	h	b	h	h	a	h	h	h	h	h	h	h	h	h	a	h	b	-	h	h	b	a	h	h	a	-	a
LG4	M2041	51.781	Contig55:16428:16599	1582975.fasta.result.contigs.fa_2	93	h	h	h	h	h	h	h	b	b	h	h	b	h	a	h	a	h	h	b	h	h	h	h	a	a	a	h	h	h	h	h	h	h	b	b	a	h	b	a	-	h	h	b	a
LG4	M0281	52.011	Contig979:18940:19240	103178.fasta.result.contigs.fa_1	318	h	h	a	h	h	a	-	b	-	h	h	-	h	a	h	a	a	h	b	h	h	a	h	a	a	a	h	h	h	h	h	h	h	b	-	a	h	-	h	-	h	h	b	a
LG4	M1460	52.113	Contig497:40476:40089	573124.fasta.result.contigs.fa_1	264	a	h	h	h	h	h	-	h	-	-	h	b	h	a	h	a	a	h	b	h	h	-	h	a	a	a	h	h	h	h	h	h	h	b	b	a	h	-	a	a	h	h	b	a
LG4	M0538	52.232	Contig1744:8901:8499	222699.fasta.result.contigs.fa_1	278	-	h	a	h	b	h	h	-	b	h	h	-	h	a	h	-	-	h	b	h	h	a	h	a	a	a	h	h	h	h	h	h	h	b	b	h	h	b	a	h	h	h	b	a
LG4	M0064	52.4	Contig690:17069:16587	518638.fasta.result.contigs.fa_1	153	h	h	a	h	h	-	-	-	b	h	h	b	h	a	h	h	h	h	b	-	h	h	h	a	a	h	h	h	h	h	h	h	h	b	-	a	h	b	a	h	h	-	b	a
LG4	M2002	52.561	Contig97:79221:79118	1875941.fasta.result.contigs.fa_1	388	a	h	h	h	h	h	b	b	b	h	h	b	h	a	h	a	a	h	b	h	h	a	h	a	a	h	h	h	h	h	h	h	h	b	b	a	h	b	-	-	h	h	h	a
LG4	M0928	52.644	Contig1019:78482:78914	2260855.fasta.result.contigs.fa_1	70	h	h	a	h	h	h	b	b	-	h	h	-	-	h	h	a	a	h	b	h	h	-	h	a	-	a	h	h	h	h	h	h	h	b	b	-	h	b	a	h	h	h	b	a
LG4	M1426	52.92	Contig5964:27589:27440	2485756.fasta.result.contigs.fa_2	92	a	h	h	h	-	h	-	-	b	h	h	b	h	h	h	h	-	h	b	h	h	a	h	a	a	a	h	h	h	h	h	h	h	-	b	a	h	b	a	a	h	h	-	a
LG4	M1795	53.056	Contig179:185220:185042	180118.fasta.result.contigs.fa_2	62	h	h	a	h	h	a	b	b	b	h	h	b	h	a	h	a	a	-	b	h	h	a	h	a	a	a	h	h	-	h	h	h	h	-	b	-	h	h	a	a	h	h	-	a
LG4	M1203	53.195	Contig690:37641:37809	788832.fasta.result.contigs.fa_2	110	h	h	h	h	h	h	h	b	b	h	h	b	h	-	h	h	a	a	b	h	h	a	h	h	a	a	h	h	h	h	-	h	h	b	-	h	h	b	h	h	h	h	b	-
LG4	M0536	53.321	Contig1744:8901:8499	222699.fasta.result.contigs.fa_1	146	h	h	a	h	b	h	h	h	b	h	h	-	h	a	h	-	h	h	b	h	h	a	h	a	a	a	h	h	h	h	h	h	h	b	b	h	h	b	a	-	h	a	b	a
LG4	M0890	53.527	Contig6851:2925:3099	1412350.fasta.result.contigs.fa_2	61	a	h	h	-	b	h	b	b	h	h	h	b	h	h	h	a	h	h	b	h	h	a	h	-	a	a	h	h	h	h	h	h	h	b	h	a	h	b	h	h	h	h	b	a
LG4	M1964	53.576	Contig110:196164:196572	9311.fasta.result.contigs.fa_1	297	-	h	h	h	b	-	b	h	b	h	h	b	h	a	h	a	h	h	b	h	h	a	h	a	a	a	h	h	h	h	h	h	h	b	-	a	h	b	a	h	h	h	b	a
LG4	M1663	53.841	Contig1019:22524:22060	504598.fasta.result.contigs.fa_1	371	h	h	h	h	-	h	b	h	b	h	h	b	-	a	h	a	-	h	b	h	h	a	h	a	a	a	h	h	h	h	h	h	h	b	b	a	h	b	a	h	h	h	b	a
LG4	M1665	53.86	Contig1019:22524:22060	504598.fasta.result.contigs.fa_1	437	h	h	-	h	h	a	-	h	b	h	h	b	h	a	h	a	-	h	b	h	h	a	h	a	a	a	h	h	h	h	h	h	h	b	b	a	h	b	a	h	h	h	b	a
LG4	M0278	54.019	Contig357:35328:35144	83802.fasta.result.contigs.fa_2	113	h	h	h	h	b	a	h	h	b	h	h	h	h	a	b	a	a	h	b	h	h	a	h	a	a	-	h	h	h	h	h	h	h	h	b	a	h	b	a	h	h	h	b	a
LG4	M2040	54.096	Contig86:94194:93760	1580719.fasta.result.contigs.fa_1	377	a	h	h	h	-	h	b	h	b	h	-	h	h	a	h	a	h	h	-	h	-	a	h	a	a	a	h	h	h	h	h	h	h	-	-	h	h	b	a	h	h	h	b	a
LG4	M2037	54.209	Contig86:94194:93760	1580719.fasta.result.contigs.fa_1	334	a	h	h	h	-	h	b	-	b	h	-	h	h	a	h	a	h	h	-	h	-	a	h	a	a	a	-	h	h	h	h	h	h	-	-	h	h	b	a	h	h	h	b	a
LG4	M1886	54.363	Contig3139:1842:1388	1420413.fasta.result.contigs.fa_1	329	-	h	-	h	h	a	-	b	-	h	h	b	h	h	h	-	a	h	b	h	h	a	h	a	-	a	h	h	h	h	h	h	h	b	-	h	h	h	a	h	h	h	b	h
LG4	M1888	54.418	Contig3139:1842:1388	1420413.fasta.result.contigs.fa_1	436	-	h	-	h	h	a	-	b	-	h	h	b	h	h	h	-	a	h	b	h	h	-	h	a	-	a	h	h	h	h	h	h	h	b	-	h	h	h	a	h	h	h	b	-
LG4	M2038	54.583	Contig86:94194:93760	1580719.fasta.result.contigs.fa_1	352	a	h	h	h	-	h	b	h	b	h	-	h	h	a	h	a	h	h	-	h	-	a	h	a	a	a	h	h	h	h	h	h	h	-	-	h	h	b	a	h	h	h	b	a
LG4	M1246	54.754	Contig497:42320:42662	284964.fasta.result.contigs.fa_1	113	h	h	a	h	b	a	-	b	h	-	h	-	h	h	h	h	a	h	b	-	h	a	h	a	a	a	h	-	h	-	h	h	h	-	b	h	h	b	a	a	h	h	-	a
LG4	M0741	54.954	Contig2967:18059:17662	1408991.fasta.result.contigs.fa_1	322	a	h	-	h	-	a	b	b	b	h	h	b	h	h	h	a	a	h	b	h	h	h	h	a	a	a	h	h	h	h	-	h	h	b	-	h	h	b	a	h	h	h	h	a
LG4	M0569	55.102	Contig86:95067:95534	2179615.fasta.result.contigs.fa_1	462	a	h	-	h	h	h	h	b	b	-	h	b	h	h	h	a	h	h	b	h	h	a	h	h	h	a	h	h	h	h	h	h	-	b	b	a	h	b	a	-	h	h	-	a
LG4	M0568	55.182	Contig86:95067:95534	2179615.fasta.result.contigs.fa_1	345	a	h	-	h	h	a	h	b	b	a	h	b	h	h	h	a	h	h	b	h	h	a	h	h	h	a	-	h	h	h	h	h	-	b	b	a	h	b	a	-	h	h	-	a
LG4	M1576	55.378	Contig690:16590:16180	1799954.fasta.result.contigs.fa_1	135	h	h	a	h	b	-	-	b	b	-	b	b	h	a	h	a	h	h	b	h	h	a	h	a	a	a	h	h	h	h	h	h	-	b	-	a	h	h	a	h	h	-	b	a
LG4	M0209	55.469	Contig979:31743:31363	1485290.fasta.result.contigs.fa_1	288	a	h	h	h	h	-	b	h	-	h	-	b	h	h	h	a	-	h	h	h	h	a	h	a	a	a	h	h	h	h	h	h	h	b	h	a	h	b	a	a	h	h	b	a
LG4	M1887	55.699	Contig3139:1842:1388	1420413.fasta.result.contigs.fa_1	347	-	h	-	h	h	a	-	b	-	h	h	b	h	h	h	h	a	h	b	h	h	-	h	a	-	a	h	h	h	h	h	h	h	b	-	h	h	h	a	h	h	h	b	-
LG4	M1019	55.846	Contig5964:16699:17077	18148.fasta.result.contigs.fa_1	203	a	h	a	h	b	h	h	b	b	h	h	b	h	h	h	a	a	h	b	h	h	a	h	a	-	a	h	h	h	-	h	h	h	b	b	a	h	b	a	a	h	h	h	a
LG4	M0613	56.05	Contig86:159176:159591	1866485.fasta.result.contigs.fa_1	63	h	h	a	h	h	a	h	h	b	h	h	b	h	h	h	a	a	h	b	h	h	a	h	a	a	a	h	h	h	h	-	h	-	b	b	a	h	b	a	h	h	h	b	a
LG4	M0366	56.257	Contig3139:3606:3998	1507483.fasta.result.contigs.fa_1	291	h	h	a	h	b	-	b	b	h	h	h	h	h	-	h	a	a	h	b	-	h	h	h	a	-	a	h	h	h	h	h	-	h	b	h	a	h	b	a	h	h	h	-	a
LG4	M0131	56.465	Contig497:30098:29707	1367832.fasta.result.contigs.fa_1	249	a	h	a	h	b	a	-	h	h	h	h	-	h	a	h	a	-	h	b	h	h	h	h	a	a	a	h	h	h	h	h	h	-	b	h	a	h	-	a	a	h	a	b	a
LG4	M0563	56.569	Contig497:13449:13021	1747081.fasta.result.contigs.fa_1	390	-	h	h	h	b	a	-	-	b	h	h	h	h	a	h	a	a	h	b	h	h	h	h	a	a	-	h	h	h	h	h	h	h	b	-	a	h	b	a	h	h	h	b	a
LG4	M1599	56.682	Contig979:73400:72958	249733.fasta.result.contigs.fa_1	221	h	-	-	h	-	h	b	h	-	h	-	b	h	a	h	a	h	-	h	h	h	h	-	a	a	h	h	h	h	h	h	h	h	b	b	a	h	b	a	a	h	h	h	a
LG4	M1497	56.842	Contig979:3467:2990	200898.fasta.result.contigs.fa_1	344	h	h	-	h	h	a	b	b	b	h	h	b	h	-	h	h	a	h	-	-	h	a	h	a	a	h	h	h	h	h	-	-	-	b	h	a	h	b	a	a	h	h	-	a
LG4	M0089	57.049	Contig118:11169:10728	2269834.fasta.result.contigs.fa_1	57	a	h	h	h	h	a	b	b	b	h	h	-	h	h	h	a	a	h	b	h	h	a	h	a	a	a	h	h	h	h	h	h	h	b	h	-	h	h	a	h	h	h	b	a
LG4	M0970	57.161	Contig1850:9444:9037	777867.fasta.result.contigs.fa_1	90	a	h	-	h	b	a	b	h	b	-	h	b	h	a	h	h	a	h	b	-	h	a	h	a	a	a	h	h	b	h	h	h	h	h	h	a	h	h	a	h	h	h	b	a
LG4	M1251	57.385	Contig690:539:362	554998.fasta.result.contigs.fa_2	67	h	h	a	h	b	h	b	-	-	h	h	-	h	h	h	-	a	b	b	a	h	a	h	a	a	a	h	h	h	h	h	h	h	b	-	a	h	b	a	h	h	h	h	a
LG4	M0367	57.575	Contig3139:3606:3998	1507483.fasta.result.contigs.fa_1	386	a	h	a	h	-	a	b	b	h	h	h	h	h	-	h	a	a	h	b	-	h	a	h	a	-	a	h	h	h	h	h	b	h	b	h	a	h	b	a	h	h	h	h	a
LG4	M1193	57.716	Contig690:3024:3489	271224.fasta.result.contigs.fa_1	261	a	-	h	h	b	-	h	b	b	-	h	-	-	h	h	a	a	h	b	h	h	a	h	a	-	-	h	-	h	-	h	h	h	b	b	a	h	b	a	h	h	-	b	a
LG4	M1331	57.879	Contig2354:2942:2499	2964258.fasta.result.contigs.fa_1	406	-	a	h	h	h	a	b	-	b	h	h	b	h	a	h	a	a	h	b	h	h	a	h	a	a	a	h	h	h	-	h	h	h	b	b	a	h	b	h	a	h	h	h	a
LG4	M1842	58.126	Contig357:12927:12489	2462922.fasta.result.contigs.fa_1	310	a	h	a	h	b	h	b	h	b	-	h	b	h	a	h	a	a	h	b	-	h	a	h	h	a	a	h	h	h	h	a	-	-	b	b	a	h	b	a	h	-	h	-	a
LG4	M0827	58.224	Contig86:119759:119382	1498798.fasta.result.contigs.fa_1	128	a	h	a	h	h	a	-	h	b	h	-	h	h	h	h	-	-	h	b	-	h	a	h	a	a	a	-	h	h	h	h	h	h	b	b	a	h	b	h	-	h	h	-	-
LG4	M0050	58.361	Contig979:33217:32857	2382259.fasta.result.contigs.fa_1	7	-	h	-	h	b	a	h	b	-	h	h	-	h	a	h	a	a	h	b	h	h	a	h	a	h	a	h	h	h	h	h	h	h	b	-	a	h	b	-	a	h	h	h	h
LG4	M0810	58.484	Contig110:175900:176222	235784.fasta.result.contigs.fa_1	72	-	h	a	h	b	a	b	h	b	b	b	b	h	a	h	h	a	h	h	h	h	a	h	-	-	a	h	h	h	h	h	h	h	h	h	-	h	-	a	-	h	h	b	h
LG4	M0788	58.67	Contig979:52871:53341	1789742.fasta.result.contigs.fa_1	363	h	h	a	h	h	h	h	b	b	h	h	h	h	-	h	a	a	h	b	h	h	a	h	a	a	a	-	h	a	-	h	h	h	b	b	a	h	h	a	a	-	b	b	a
LG4	M0999	58.822	Contig1175:43175:43546	1645314.fasta.result.contigs.fa_1	27	h	h	a	h	h	a	b	b	b	h	h	h	h	h	h	a	-	h	b	h	h	h	h	a	a	-	h	h	h	h	h	h	h	b	h	a	h	b	a	a	-	h	b	h
LG4	M0963	58.986	Contig1850:9444:9037	777867.fasta.result.contigs.fa_1	17	a	h	-	h	b	a	-	h	b	-	-	b	h	a	h	h	a	h	b	-	h	a	h	-	a	a	h	h	b	h	h	h	h	h	h	a	h	h	a	h	h	h	b	-
LG4	M1056	59.169	Contig110:199201:199647	1482675.fasta.result.contigs.fa_1	370	a	h	a	h	h	h	b	b	b	h	h	b	h	h	h	a	h	h	-	h	h	a	h	a	a	a	h	h	-	h	h	h	h	-	b	a	h	b	a	h	h	h	b	a
LG4	M0597	59.406	Contig690:62864:63208	787244.fasta.result.contigs.fa_1	43	a	h	a	h	-	-	b	b	b	h	h	b	h	a	h	a	a	-	b	-	h	a	h	a	-	a	-	h	-	h	h	-	h	b	b	a	h	b	a	h	h	a	-	a
LG4	M1004	59.531	NA	2235988.fasta.result.contigs.fa_1	136	a	h	a	-	-	h	b	b	-	h	h	b	h	h	h	a	-	h	b	h	h	a	h	a	a	h	h	h	h	h	h	h	h	b	h	a	h	b	a	h	h	h	b	a
LG4	M0849	59.779	Contig86:171502:171942	45628.fasta.result.contigs.fa_1	114	a	h	a	h	-	-	h	b	h	h	h	b	h	a	b	h	h	-	b	h	h	a	h	a	a	a	h	h	h	h	h	h	h	b	b	h	h	-	a	-	h	h	b	a
LG4	M0365	59.911	Contig3139:3606:3998	1507483.fasta.result.contigs.fa_1	203	a	h	a	h	b	a	b	b	h	h	h	h	h	h	h	a	a	h	-	b	h	a	h	a	-	a	-	h	b	a	h	h	h	b	h	a	h	b	a	h	h	h	h	a
LG4	M0051	60.089	Contig979:33217:32857	2382259.fasta.result.contigs.fa_1	49	h	h	h	h	-	a	h	b	b	h	h	b	h	a	h	a	a	h	b	h	h	a	h	a	h	a	h	h	h	h	h	h	h	b	-	a	h	b	a	a	h	h	-	h
LG4	M0027	60.386	Contig1113:10305:10744	1009622.fasta.result.contigs.fa_1	221	a	h	h	h	b	-	h	b	h	h	h	-	h	a	h	a	a	h	b	h	h	a	h	h	a	h	-	h	h	h	h	h	-	b	h	a	h	b	a	h	h	h	h	a
LG4	M0644	60.601	Contig1175:31136:31601	1398412.fasta.result.contigs.fa_1	190	a	h	a	h	b	-	b	b	b	b	h	b	h	-	h	h	a	h	b	h	h	h	h	h	-	a	h	h	h	h	h	h	h	b	b	a	b	b	a	a	h	h	b	a
LG4	M0852	60.988	Contig86:171282:171505	74927.fasta.result.contigs.fa_2	113	h	h	h	h	b	h	b	b	b	h	b	h	h	h	h	a	a	h	b	h	h	a	h	-	-	a	h	h	h	h	h	h	h	b	b	a	h	b	-	h	h	-	b	a
LG4	M2030	61.281	Contig5964:11947:11769	997653.fasta.result.contigs.fa_2	103	h	h	-	h	h	a	h	b	b	h	h	h	-	h	h	a	-	-	b	h	h	a	a	a	-	a	h	h	h	-	h	h	h	b	b	-	h	b	a	a	h	h	-	a
LG4	M1993	61.482	Contig1019:88558:88995	1269619.fasta.result.contigs.fa_1	302	a	h	a	h	h	h	h	b	b	h	h	b	-	a	h	a	a	h	b	h	h	a	h	-	-	a	-	h	h	a	-	a	h	b	b	-	h	-	h	h	h	h	b	a
LG5	M0388	0	Contig66:110750:110290	506709.fasta.result.contigs.fa_1	326	a	a	h	h	h	b	h	b	h	h	h	b	h	h	h	h	h	h	b	-	b	h	h	b	-	h	h	-	b	h	h	b	-	h	h	h	b	h	-	b	h	h	a	b
LG5	M1469	1.129	Contig1169:51989:51583	1406078.fasta.result.contigs.fa_1	312	-	a	h	-	h	-	h	-	h	h	-	-	h	h	h	h	h	h	b	h	b	h	h	b	b	h	h	h	h	b	h	b	h	-	-	h	b	h	b	b	h	-	h	-
LG5	M0889	1.816	Contig1495:10770:11151	1367607.fasta.result.contigs.fa_1	259	h	h	h	h	h	b	h	b	h	h	h	-	h	h	h	-	-	h	b	h	h	-	-	h	b	a	h	b	-	b	h	b	h	h	a	b	b	h	b	b	h	h	a	b
LG5	M1370	2.643	Contig4855:7965:8047	1596423.fasta.result.contigs.fa_1	326	h	h	-	h	h	h	h	b	-	h	h	-	h	h	b	-	h	h	b	h	b	h	h	b	b	h	h	b	h	-	h	b	h	h	-	b	b	h	b	b	h	-	a	b
LG5	M0888	3.181	Contig1495:10770:11151	1367607.fasta.result.contigs.fa_1	257	h	h	h	h	-	b	h	b	h	h	h	-	h	h	h	-	-	h	b	h	h	h	h	h	b	a	h	b	h	b	h	b	h	h	a	b	b	h	b	b	h	h	a	b
LG5	M1591	3.652	Contig1169:47153:46971	28222.fasta.result.contigs.fa_2	132	h	a	-	h	-	b	h	h	a	h	a	h	h	h	h	a	a	h	-	h	b	h	h	h	-	h	h	b	h	-	h	h	h	a	a	h	h	h	-	b	h	h	h	h
LG5	M1350	3.955	Contig783:42208:41753	218152.fasta.result.contigs.fa_1	333	h	a	h	h	h	b	-	h	h	h	a	h	h	h	-	h	h	h	b	h	b	h	h	b	h	h	a	b	h	-	h	h	h	h	a	h	h	h	h	b	h	h	a	b
LG5	M0701	4.191	Contig783:26630:26153	2394547.fasta.result.contigs.fa_1	438	h	a	h	a	h	-	h	b	h	h	h	-	h	-	b	a	-	h	b	h	b	-	h	b	-	h	h	b	-	-	h	b	h	h	h	h	b	h	b	b	h	-	a	b
LG5	M0292	4.448	Contig34:399830:400278	554011.fasta.result.contigs.fa_1	79	h	h	h	h	h	b	h	b	h	h	a	-	h	h	h	h	h	h	b	h	b	h	h	b	b	h	h	b	b	b	h	b	h	h	a	h	b	h	b	b	h	h	a	h
LG5	M0190	4.803	Contig265:52770:53261	461924.fasta.result.contigs.fa_1	345	h	a	h	h	h	b	h	-	h	h	a	-	-	h	b	a	a	h	b	h	b	h	b	h	b	h	h	b	h	-	h	b	h	h	a	h	b	h	b	b	h	a	a	b
LG5	M1743	5.301	Contig2651:29733:30193	201393.fasta.result.contigs.fa_1	343	-	h	h	h	h	b	h	b	h	h	a	b	h	h	h	a	h	h	b	h	b	h	h	b	b	h	h	b	h	-	h	b	h	-	a	b	b	h	h	b	-	-	a	b
LG5	M1744	5.431	Contig2651:29733:30193	201393.fasta.result.contigs.fa_1	465	a	h	h	h	h	b	h	b	h	h	a	b	h	h	h	a	h	h	b	h	-	h	h	b	b	h	h	b	h	b	h	b	h	-	a	b	b	h	b	b	h	-	a	b
LG5	M1932	5.905	Contig2272:22060:22215	517052.fasta.result.contigs.fa_2	130	h	a	h	-	h	b	h	b	h	h	a	h	-	h	b	a	h	h	b	h	h	h	h	b	b	h	h	b	h	b	h	h	h	-	a	h	b	h	b	b	h	h	h	b
LG5	M1547	6.123	Contig1169:51553:51094	202897.fasta.result.contigs.fa_1	116	h	a	h	h	h	b	b	b	h	h	a	h	h	h	b	a	-	h	-	-	h	h	-	h	b	h	h	h	h	b	h	b	-	h	h	h	b	h	b	b	-	h	a	b
LG5	M0559	6.485	Contig192:85428:85864	1393358.fasta.result.contigs.fa_1	27	h	h	h	h	h	-	-	b	h	h	a	-	h	h	h	a	h	h	b	h	h	h	h	b	b	h	h	b	h	h	h	b	h	h	a	h	b	h	b	b	-	h	a	b
LG5	M0671	6.933	Contig3056:14015:14039	226123.fasta.result.contigs.fa_1	336	h	a	h	h	h	h	h	h	h	h	a	h	h	h	-	a	h	-	b	h	-	h	h	h	b	h	h	b	h	b	h	b	h	h	a	b	b	-	b	b	-	h	h	b
LG5	M0062	7.105	Contig783:38098:38261	228117.fasta.result.contigs.fa_2	25	h	h	h	h	h	b	h	b	h	h	a	h	h	h	b	a	h	h	b	h	b	-	h	h	-	h	h	b	h	b	h	b	h	h	h	h	b	h	b	b	h	h	a	b
LG5	M0647	7.608	Contig2002:17818:17625	1804867.fasta.result.contigs.fa_2	60	h	-	h	h	h	h	-	h	h	h	a	h	h	h	-	a	h	b	b	h	b	-	h	b	b	h	h	b	-	b	h	-	h	-	h	-	-	h	b	b	h	-	a	h
LG5	M0648	7.674	Contig2002:17818:17625	1804867.fasta.result.contigs.fa_2	125	h	h	h	h	h	h	h	h	h	h	a	h	h	h	-	a	h	b	b	h	b	h	h	b	b	h	h	b	h	b	h	b	-	-	h	h	h	h	b	b	h	-	a	h
LG5	M0823	8.067	Contig1169:97627:97813	1370648.fasta.result.contigs.fa_2	118	h	-	h	h	h	b	h	b	h	h	-	h	h	h	h	a	h	h	b	h	h	h	h	b	h	h	h	b	h	b	h	h	h	h	a	h	h	h	b	b	h	h	a	b
LG5	M1086	8.174	Contig70:76510:76680	72624.fasta.result.contigs.fa_2	155	h	a	h	h	h	h	h	h	h	h	-	h	h	h	b	a	h	h	b	h	b	a	h	b	b	h	h	b	h	b	h	b	h	h	a	b	b	h	b	b	h	h	a	b
LG5	M0070	8.507	Contig1411:10490:10686	574471.fasta.result.contigs.fa_2	54	h	a	h	-	h	-	h	b	h	h	a	h	h	h	h	a	h	h	b	h	b	b	h	b	b	h	h	b	-	-	h	b	-	b	h	b	b	-	b	b	a	-	a	b
LG5	M0072	8.714	Contig1411:10490:10686	574471.fasta.result.contigs.fa_2	121	h	a	h	-	h	-	h	b	h	h	a	h	h	h	h	a	h	h	b	h	b	h	h	b	b	h	h	b	-	b	h	b	h	-	h	b	b	-	b	b	h	-	a	-
LG5	M0071	8.869	Contig1411:10490:10686	574471.fasta.result.contigs.fa_2	99	-	a	h	-	b	-	h	b	-	h	a	h	h	h	h	a	h	h	b	h	b	h	h	b	b	h	h	b	-	b	h	b	h	-	h	b	b	-	b	b	h	-	a	-
LG5	M0073	8.941	Contig1411:10490:10686	574471.fasta.result.contigs.fa_2	174	h	a	h	b	h	-	h	b	h	h	a	h	h	h	-	-	h	-	b	h	b	h	h	b	b	h	h	b	-	b	h	b	h	-	h	b	b	-	b	b	h	-	a	-
LG5	M1931	9.271	Contig157:15394:14970	516511.fasta.result.contigs.fa_1	338	h	-	h	h	h	h	a	h	-	h	h	h	h	h	b	a	h	h	b	h	-	h	h	h	b	h	h	-	h	-	h	b	h	h	a	h	b	h	b	b	h	-	a	b
LG5	M1889	9.548	Contig328:41783:42202	1430254.fasta.result.contigs.fa_1	308	h	a	h	h	h	b	-	b	h	h	a	-	h	h	h	a	h	h	b	h	b	-	h	b	b	h	h	b	-	b	h	b	-	h	-	h	b	h	b	b	h	h	a	b
LG5	M0972	9.795	Contig985:72191:72524	997922.fasta.result.contigs.fa_1	142	h	-	h	h	h	b	h	b	h	h	-	-	h	h	b	a	h	h	b	h	b	a	h	b	b	h	h	b	h	b	h	b	h	-	-	b	b	h	-	b	h	h	-	b
LG5	M0417	10.234	Contig307:158743:158576	2467984.fasta.result.contigs.fa_2	88	h	a	h	h	h	b	h	b	h	h	a	h	h	h	b	a	h	h	b	h	b	h	h	-	b	h	h	b	h	b	-	b	h	h	h	-	b	h	-	-	h	h	a	h
LG5	M1674	10.48	Contig1495:763:304	1375077.fasta.result.contigs.fa_1	371	h	-	h	h	h	-	h	-	h	h	a	h	h	h	b	a	h	h	b	h	b	h	h	h	h	h	h	-	h	b	h	b	h	h	a	b	-	h	b	-	h	h	h	b
LG5	M0599	10.777	Contig430:89882:90277	1367011.fasta.result.contigs.fa_1	189	-	h	h	h	h	h	-	h	h	h	h	h	h	h	b	a	h	h	-	h	h	-	h	b	-	h	h	h	h	b	h	b	h	h	h	b	b	h	b	b	h	h	h	b
LG5	M1976	10.888	Contig6726:1559:1094	95769.fasta.result.contigs.fa_1	237	h	a	h	h	h	b	b	b	h	h	h	h	h	h	b	a	-	h	h	h	b	h	h	b	b	h	h	-	h	b	h	b	a	h	h	b	b	h	b	b	h	h	a	-
LG5	M1739	11.132	Contig51:225873:225515	74358.fasta.result.contigs.fa_1	23	h	a	h	h	h	b	h	h	h	h	h	h	h	a	b	a	h	b	b	h	b	h	h	h	b	h	-	b	h	b	h	b	h	-	h	-	b	-	b	b	a	h	a	b
LG5	M1601	11.357	Contig1428:394:1	263004.fasta.result.contigs.fa_1	336	h	-	h	h	h	h	h	h	h	h	a	h	-	h	b	a	h	h	-	h	h	h	h	h	h	-	h	b	h	-	h	h	h	h	h	b	b	h	h	b	h	h	h	b
LG5	M1917	11.549	Contig281:21179:21305	96322.fasta.result.contigs.fa_2	87	h	a	h	h	h	b	h	h	h	h	-	h	h	h	b	h	h	b	b	h	b	b	h	h	b	h	h	b	h	b	h	b	h	h	h	b	b	h	b	b	h	h	h	b
LG5	M0479	11.801	Contig1480:70016:70489	2304558.fasta.result.contigs.fa_1	333	h	h	h	h	h	b	h	h	h	h	a	h	h	h	b	h	h	h	b	h	b	h	h	h	-	b	-	b	-	b	-	-	h	h	h	b	b	h	b	b	h	-	a	b
LG5	M0341	11.965	Contig281:19581:19912	262169.fasta.result.contigs.fa_1	124	h	-	h	h	h	b	h	h	h	h	h	h	h	h	b	a	h	b	b	h	h	-	h	h	b	h	h	b	h	b	h	-	h	b	h	b	b	h	h	b	h	-	-	b
LG5	M0054	12.18	Contig524:55771:56205	2973706.fasta.result.contigs.fa_1	150	a	a	h	-	h	h	-	h	h	h	h	h	h	h	b	a	h	b	-	h	h	h	h	h	b	h	h	b	h	b	h	b	h	-	-	b	b	h	b	b	-	h	a	b
LG5	M1640	12.398	Contig2608:32293:32729	118539.fasta.result.contigs.fa_1	328	h	h	h	h	a	b	h	h	-	h	a	h	-	h	-	-	a	b	b	h	-	h	-	-	b	h	h	b	h	b	h	b	h	a	h	h	b	h	b	-	h	-	a	-
LG5	M1641	12.511	Contig2608:32293:32729	118539.fasta.result.contigs.fa_1	337	h	h	h	h	a	b	h	h	-	h	a	h	h	h	-	h	a	b	b	h	b	h	-	-	b	h	h	b	h	b	h	b	h	a	h	h	b	h	b	-	h	-	a	-
LG5	M1560	12.851	Contig326:81440:81028	605406.fasta.result.contigs.fa_1	365	h	a	h	h	h	h	-	h	h	h	a	h	h	h	h	a	h	b	b	-	b	h	h	h	h	h	h	b	h	h	h	-	h	-	h	h	b	h	b	b	h	h	a	b
LG5	M1559	12.912	Contig326:81440:81028	605406.fasta.result.contigs.fa_1	286	h	a	h	h	h	h	-	h	h	h	a	h	h	h	-	-	h	b	b	b	b	h	h	h	h	h	-	b	h	h	h	-	h	-	h	-	b	h	b	b	h	h	a	b
LG5	M0253	13.159	Contig983:15122:15531	616460.fasta.result.contigs.fa_1	381	h	a	h	h	h	h	b	h	h	h	a	h	h	h	b	h	h	b	b	h	-	h	h	h	h	h	h	b	h	b	h	-	h	h	h	b	b	h	-	-	h	h	a	b
LG5	M0251	13.259	Contig983:15122:15531	616460.fasta.result.contigs.fa_1	281	h	a	h	h	h	h	-	-	h	h	a	h	h	h	b	h	h	-	b	h	-	h	h	-	h	h	-	b	h	b	h	b	h	h	h	b	b	h	-	-	h	h	a	b
LG5	M0252	13.37	Contig983:15122:15531	616460.fasta.result.contigs.fa_1	326	h	a	h	h	h	h	b	b	h	h	a	h	h	h	b	h	h	-	b	h	-	h	h	h	h	h	h	b	h	b	h	-	h	h	h	b	b	h	-	-	h	h	a	b
LG5	M1180	13.549	Contig879:84263:84719	2393109.fasta.result.contigs.fa_1	215	b	a	h	h	h	b	-	h	h	h	h	h	h	h	h	a	h	-	b	h	b	h	h	h	b	h	h	b	-	b	h	b	h	h	-	b	b	-	h	-	-	-	a	-
LG5	M0842	13.755	Contig458:19664:19833	15520.fasta.result.contigs.fa_2	161	h	h	h	h	h	-	h	h	h	h	a	h	h	h	-	a	-	b	-	h	b	h	h	h	h	h	h	b	h	b	h	h	-	h	h	-	b	h	b	-	h	h	a	-
LG5	M0841	13.922	Contig458:19664:19833	15520.fasta.result.contigs.fa_2	63	h	h	h	h	h	-	h	h	h	h	a	h	h	h	-	a	-	b	b	h	b	h	h	h	h	h	h	b	h	b	h	-	-	h	h	-	b	h	b	b	h	h	a	-
LG5	M0053	14.099	Contig524:55771:56205	2973706.fasta.result.contigs.fa_1	141	a	a	h	-	h	h	h	h	h	-	h	h	h	h	b	a	h	b	b	h	h	h	h	h	b	h	h	b	h	b	-	b	h	h	-	b	b	-	b	b	-	h	a	b
LG5	M0055	14.165	Contig524:55771:56205	2973706.fasta.result.contigs.fa_1	162	a	a	h	h	h	h	h	h	h	h	h	h	h	h	b	a	h	b	b	h	h	h	h	h	b	h	h	b	h	b	-	b	h	-	-	b	b	h	b	b	h	h	a	b
LG5	M0432	14.424	Contig586:7545:7386	53409.fasta.result.contigs.fa_2	115	h	a	h	h	h	-	h	h	-	-	h	h	h	h	-	a	h	b	b	h	h	h	h	h	b	h	h	b	h	b	h	b	h	b	b	b	b	h	b	b	a	h	h	b
LG5	M0881	14.544	Contig2379:34635:34472	1010510.fasta.result.contigs.fa_2	64	h	a	h	h	h	b	h	h	h	h	h	h	h	h	h	h	h	b	b	h	-	h	h	h	-	h	h	b	-	b	h	b	-	h	h	b	b	h	b	b	h	h	a	b
LG5	M2031	14.827	Contig6208:1604:1126	1226902.fasta.result.contigs.fa_1	224	h	a	h	h	h	-	h	h	h	h	-	h	h	h	h	a	h	b	b	h	h	h	h	h	b	h	h	b	h	b	h	-	-	h	h	b	b	h	b	b	h	h	h	b
LG5	M2051	15.034	Contig1022:47393:47543	2484900.fasta.result.contigs.fa_2	45	h	h	h	h	h	h	h	h	h	h	h	h	h	h	b	a	h	b	-	h	-	h	h	h	-	h	h	b	h	b	h	b	h	h	h	-	h	h	b	b	h	h	a	b
LG5	M1359	15.142	Contig326:105543:105104	997813.fasta.result.contigs.fa_1	58	h	a	h	h	h	b	-	h	h	h	-	h	h	h	b	a	h	-	b	h	b	h	h	h	-	h	h	b	h	b	h	-	h	h	h	b	b	h	b	b	h	h	a	b
LG5	M1397	15.388	Contig5612:17583:17947	253176.fasta.result.contigs.fa_1	265	h	a	h	h	-	h	h	h	b	h	-	h	h	h	b	h	h	-	b	h	b	h	h	h	-	h	h	b	-	-	h	h	-	h	-	b	b	h	b	b	h	h	a	b
LG5	M0380	15.541	Contig487:39688:40063	13211.fasta.result.contigs.fa_1	231	h	a	-	b	h	-	-	h	h	a	h	b	h	h	-	a	h	b	b	h	b	h	h	h	-	h	-	b	h	b	h	-	h	h	b	b	b	h	b	b	h	h	a	h
LG5	M1815	15.817	Contig1480:73829:74160	1014275.fasta.result.contigs.fa_1	25	h	h	h	h	h	h	h	h	h	h	a	h	h	-	b	a	h	b	b	h	b	h	h	h	h	h	h	b	h	h	h	b	h	h	h	b	b	h	b	h	h	h	a	b
LG5	M1816	15.894	Contig1480:73829:74160	1014275.fasta.result.contigs.fa_1	62	h	h	-	h	h	h	h	h	h	h	a	h	b	-	b	a	h	b	b	h	b	h	h	h	h	h	h	b	h	h	h	b	h	h	h	b	b	h	b	h	h	h	a	b
LG5	M1379	15.991	Contig1068:42081:42533	36546.fasta.result.contigs.fa_1	406	h	a	h	h	h	h	h	h	h	h	h	h	h	h	b	a	h	b	b	h	b	h	h	h	b	h	h	b	h	b	h	b	h	h	h	b	b	h	b	b	h	h	a	-
LG5	M2045	16.208	Contig3849:4469:4287	1780854.fasta.result.contigs.fa_2	94	-	a	h	h	h	b	h	h	h	h	a	h	h	h	b	-	h	b	b	h	-	h	h	h	b	h	h	b	h	b	h	b	h	h	-	b	b	h	h	b	a	a	-	-
LG5	M2044	16.282	Contig3849:4469:4287	1780854.fasta.result.contigs.fa_2	75	-	-	-	h	h	b	h	h	h	h	a	h	h	h	b	-	h	b	b	h	-	h	h	h	b	h	h	b	h	b	h	b	h	h	-	b	b	h	h	b	a	a	-	-
LG5	M1759	16.44	Contig3219:18324:17909	1372159.fasta.result.contigs.fa_1	365	h	h	h	-	h	-	h	h	h	h	a	h	h	h	b	a	h	b	b	h	b	h	h	h	b	h	h	b	h	b	h	b	h	h	-	b	b	h	b	b	h	h	-	b
LG5	M0588	16.697	Contig524:85933:86384	66448.fasta.result.contigs.fa_1	343	h	a	h	h	h	h	h	h	h	h	-	h	h	h	b	-	h	b	b	h	b	h	h	h	b	h	h	b	h	b	h	b	h	h	h	b	b	h	b	b	h	h	a	b
LG5	M0996	16.864	Contig1147:67402:67252	1585464.fasta.result.contigs.fa_2	37	h	a	h	h	h	b	-	h	h	h	h	h	a	h	-	a	h	b	h	h	b	h	h	h	-	h	h	b	h	b	h	-	h	h	h	b	b	h	b	b	-	b	h	-
LG5	M1545	17.182	Contig88:117198:116992	126126.fasta.result.contigs.fa_2	178	h	a	h	h	h	b	h	h	-	h	h	h	b	h	b	a	h	b	-	h	b	h	h	h	b	h	h	b	h	h	h	b	h	-	h	b	b	h	-	b	h	h	a	b
LG5	M0670	17.247	Contig1068:77394:77606	201777.fasta.result.contigs.fa_2	73	h	h	h	h	h	-	h	h	h	h	a	h	h	h	b	a	h	b	b	h	b	h	h	h	b	h	h	b	h	b	h	b	-	h	h	b	b	-	b	b	h	-	a	b
LG5	M1543	17.35	Contig88:117198:116992	126126.fasta.result.contigs.fa_2	126	h	a	h	h	h	-	h	h	-	h	h	h	b	h	b	a	h	b	-	h	b	h	h	h	b	h	h	b	h	h	h	b	h	-	h	b	b	h	-	b	h	h	a	b
LG5	M1994	17.562	Contig340:59505:59946	1330056.fasta.result.contigs.fa_1	119	h	h	-	h	-	b	h	h	-	h	a	h	h	h	b	-	h	b	-	h	-	h	h	h	h	h	h	b	h	-	h	b	h	b	-	b	h	h	b	b	h	h	a	b
LG5	M1108	17.832	Contig577:32743:33100	1413925.fasta.result.contigs.fa_1	222	h	h	h	h	h	h	h	h	h	h	a	h	h	h	b	a	h	h	-	h	h	h	h	h	b	h	h	b	h	b	h	b	h	h	h	b	b	h	b	b	h	h	h	b
LG5	M1109	17.853	Contig577:32743:33100	1413925.fasta.result.contigs.fa_1	242	h	h	h	h	h	h	h	h	h	h	a	h	a	h	-	a	h	h	-	h	h	h	h	h	-	h	h	b	h	b	h	b	h	h	h	b	b	h	b	b	h	h	h	b
LG5	M1110	17.965	Contig577:32743:33100	1413925.fasta.result.contigs.fa_1	274	h	h	h	h	h	h	h	h	h	h	a	h	a	h	h	-	h	h	-	h	h	h	h	h	-	h	h	b	h	b	h	b	h	h	h	b	b	-	b	b	h	h	h	b
LG5	M0309	18.07	Contig524:105453:105103	1439131.fasta.result.contigs.fa_1	241	h	-	h	h	-	b	h	h	h	h	a	h	h	h	b	h	-	-	b	h	b	h	h	h	h	h	h	b	h	b	h	b	h	h	h	b	h	h	b	b	h	h	a	b
LG5	M1875	18.298	Contig340:56893:56410	775891.fasta.result.contigs.fa_1	372	-	-	h	-	h	h	-	h	h	h	a	h	h	h	b	a	h	b	b	h	-	-	h	h	b	h	h	b	h	b	h	h	h	h	h	b	b	-	b	b	h	h	a	b
LG5	M1876	18.369	Contig340:56893:56410	775891.fasta.result.contigs.fa_1	456	h	-	h	-	h	h	h	h	h	h	a	h	h	h	b	a	h	b	b	h	-	h	h	h	b	h	h	b	h	b	h	h	h	-	h	b	b	h	b	b	h	h	a	b
LG5	M1874	18.423	Contig340:56893:56410	775891.fasta.result.contigs.fa_1	369	h	-	h	-	h	-	-	h	-	h	a	h	h	h	b	a	h	b	b	h	-	h	h	h	b	h	h	b	h	b	h	h	h	h	h	b	b	h	b	b	h	h	a	b
LG5	M1896	18.696	Contig2402:45498:45145	1594581.fasta.result.contigs.fa_1	51	h	a	h	h	h	b	h	h	h	h	a	h	a	h	h	-	h	h	b	h	-	h	h	h	h	h	h	-	h	b	h	b	-	h	h	b	b	h	b	b	h	h	a	h
LG5	M1916	18.749	Contig340:80855:80683	45713.fasta.result.contigs.fa_2	81	h	a	-	h	h	h	h	h	h	h	h	h	h	h	h	h	h	h	b	h	b	h	h	h	b	h	h	b	h	b	h	h	h	h	h	b	b	h	b	b	h	h	-	b
LG5	M0211	18.936	Contig749:9992:10389	1532030.fasta.result.contigs.fa_1	320	h	a	h	h	h	h	-	h	h	h	a	h	a	h	h	a	h	b	b	h	h	-	h	h	-	h	h	-	-	b	h	b	h	-	h	b	b	h	-	b	h	h	-	-
LG5	M1103	19.084	Contig772:50506:50131	1386567.fasta.result.contigs.fa_1	26	h	a	h	h	h	-	h	h	h	h	a	h	h	h	-	-	h	b	b	h	h	h	h	h	b	h	h	b	h	b	-	-	-	h	h	b	b	h	b	b	h	h	a	b
LG5	M1639	19.263	Contig1178:58442:58886	13543.fasta.result.contigs.fa_1	423	h	a	h	-	h	h	h	-	h	h	h	h	h	b	b	h	h	b	b	h	h	h	-	h	b	h	h	b	h	b	h	b	h	h	h	b	b	h	b	h	h	h	a	b
LG5	M0693	19.425	Contig749:55253:54996	1555433.fasta.result.contigs.fa_1	409	h	h	h	h	h	-	h	h	h	h	a	h	a	h	b	a	h	b	h	h	b	h	h	h	b	h	h	-	h	-	h	b	h	-	h	b	b	h	b	b	h	h	a	b
LG5	M0310	19.568	Contig7132:3157:2720	1489367.fasta.result.contigs.fa_1	297	h	h	h	h	h	b	h	h	h	h	h	h	a	h	b	a	h	b	b	h	b	a	h	h	-	h	a	h	h	b	h	b	h	h	h	b	b	h	b	b	h	-	a	b
LG5	M1727	19.71	Contig616:49170:49338	1435445.fasta.result.contigs.fa_2	45	h	h	h	h	h	h	h	h	h	h	a	h	a	h	b	h	h	h	b	h	b	h	h	h	b	h	h	b	h	b	h	-	h	h	a	b	b	h	-	b	h	-	h	h
LG5	M1801	19.881	Contig340:56374:55972	276870.fasta.result.contigs.fa_1	6	h	a	h	h	h	h	h	h	h	h	h	h	a	h	-	a	h	b	b	h	b	h	h	h	b	h	h	b	h	b	h	b	h	h	h	b	b	h	b	-	h	h	a	h
LG5	M2011	19.986	Contig1178:61663:61260	226415.fasta.result.contigs.fa_1	281	h	a	h	h	-	-	h	h	h	h	a	h	a	b	b	h	h	b	b	h	b	-	h	h	b	h	h	b	h	b	h	b	h	h	h	b	b	h	-	b	h	h	h	b
LG5	M0517	20.095	Contig1178:102715:103157	2253091.fasta.result.contigs.fa_1	303	h	a	h	h	-	b	-	h	h	-	h	h	h	b	b	a	h	h	-	h	b	-	-	h	b	h	-	b	h	b	h	b	h	h	h	b	b	h	b	b	h	h	h	b
LG5	M0441	20.279	Contig107:120203:119724	200047.fasta.result.contigs.fa_1	358	h	h	h	h	h	b	h	h	h	-	a	h	h	b	-	a	h	-	b	-	b	h	h	h	-	h	h	b	h	-	h	h	h	h	b	b	b	h	b	b	h	h	-	b
LG5	M0586	20.408	Contig2048:7325:7634	15792.fasta.result.contigs.fa_1	180	h	a	h	h	h	b	h	h	h	-	a	h	h	-	-	h	h	b	h	h	-	h	h	h	b	h	h	b	b	b	h	h	h	h	h	b	b	h	b	b	h	b	a	-
LG5	M0023	20.551	Contig159:61901:62296	974817.fasta.result.contigs.fa_1	172	h	a	h	-	-	b	h	h	h	h	h	h	h	h	b	a	h	b	b	h	h	h	h	h	b	h	h	b	h	b	h	-	h	h	h	b	b	h	b	b	h	b	a	b
LG5	M0022	20.691	Contig159:61901:62296	974817.fasta.result.contigs.fa_1	133	h	a	h	-	-	b	h	h	h	h	-	h	-	h	b	a	h	b	b	h	h	h	h	h	b	-	h	b	h	b	h	-	h	b	h	b	b	h	b	b	h	b	a	b
LG5	M1107	20.84	Contig370:51757:51540	1413662.fasta.result.contigs.fa_1	251	h	-	h	h	-	b	h	h	h	h	a	h	h	b	h	a	-	h	b	h	b	h	h	h	-	h	h	b	h	h	h	b	h	h	-	b	-	h	-	b	h	h	a	b
LG5	M1496	21.014	Contig370:60546:60367	200372.fasta.result.contigs.fa_2	145	h	a	h	h	h	h	h	h	h	h	-	h	h	-	h	a	h	b	b	h	b	h	h	h	b	h	h	b	h	b	h	-	h	-	h	b	-	h	b	b	h	h	a	b
LG5	M0931	21.245	Contig749:6249:5790	2276864.fasta.result.contigs.fa_1	373	h	a	h	h	h	-	h	h	h	h	a	h	a	h	b	h	h	-	-	h	b	h	h	h	-	h	h	b	h	b	h	-	h	h	h	b	b	h	b	b	h	h	a	b
LG5	M0932	21.389	Contig749:6249:5790	2276864.fasta.result.contigs.fa_1	416	h	a	h	h	h	-	h	h	h	h	a	h	a	h	b	a	h	-	-	h	b	h	h	h	-	h	h	-	h	b	h	-	h	h	h	b	b	h	-	b	h	h	a	b
LG5	M0929	21.421	Contig749:6249:5790	2276864.fasta.result.contigs.fa_1	351	h	a	h	h	h	-	h	h	h	h	a	h	a	h	b	h	h	-	b	h	b	h	h	h	-	h	h	b	h	b	h	-	h	h	h	b	b	h	b	b	h	h	a	b
LG5	M0925	21.634	Contig232:100818:101162	2181393.fasta.result.contigs.fa_1	33	h	-	h	h	h	h	h	h	h	h	h	h	h	b	b	-	h	-	b	h	h	h	h	h	b	h	h	b	h	h	h	b	h	h	h	b	b	h	b	b	h	b	a	b
LG5	M0518	21.796	Contig1178:102715:103157	2253091.fasta.result.contigs.fa_1	336	h	a	h	h	h	b	-	h	h	h	h	h	h	b	b	a	h	-	-	h	b	-	h	h	h	h	h	b	h	b	h	b	h	h	h	b	b	h	b	b	h	h	h	b
LG5	M1907	21.883	Contig256:28219:28043	2971709.fasta.result.contigs.fa_2	94	h	h	h	-	-	-	-	h	h	h	-	h	a	-	b	a	h	b	b	h	h	h	h	h	b	h	h	b	h	b	h	h	h	-	h	b	-	h	b	-	-	h	a	b
LG5	M0146	21.991	Contig1439:29561:29145	2291480.fasta.result.contigs.fa_1	427	h	h	h	h	h	b	h	h	h	h	a	h	h	b	b	-	h	b	b	h	b	-	h	h	b	h	h	b	h	b	h	b	-	h	h	b	b	h	b	b	h	h	a	b
LG5	M0784	22.218	Contig772:5111:5556	1384979.fasta.result.contigs.fa_1	324	h	h	h	-	h	-	-	h	h	h	-	h	a	h	b	a	h	b	b	h	h	-	h	h	-	h	h	b	b	b	h	h	h	h	h	b	b	h	b	b	h	h	h	b
LG5	M1745	22.299	Contig6284:3185:2756	221405.fasta.result.contigs.fa_1	16	h	a	h	a	h	h	h	h	-	h	h	h	-	-	h	a	h	-	b	a	b	h	h	h	-	h	h	b	h	b	h	h	h	h	h	h	b	a	b	b	h	-	h	b
LG5	M0024	22.456	Contig159:61901:62296	974817.fasta.result.contigs.fa_1	264	h	a	h	h	h	h	h	h	a	h	a	h	-	-	b	a	h	b	b	h	h	h	h	h	b	h	h	b	h	b	h	-	h	h	h	b	b	h	b	b	h	b	a	b
LG5	M0785	22.515	Contig772:5111:5556	1384979.fasta.result.contigs.fa_1	423	h	h	h	-	h	-	-	h	-	h	h	h	a	h	b	a	h	b	b	h	h	-	h	h	-	h	h	b	h	b	h	h	h	h	h	b	h	h	b	b	h	h	h	b
LG5	M1135	22.679	Contig159:99292:99094	171012.fasta.result.contigs.fa_2	191	h	a	h	h	h	b	h	h	h	a	a	h	a	h	h	h	h	-	b	h	-	h	h	h	b	h	h	b	h	b	h	b	-	h	h	b	b	h	-	b	h	b	a	-
LG5	M1133	22.713	Contig159:99292:99094	171012.fasta.result.contigs.fa_2	122	h	a	h	h	h	b	h	h	h	a	a	h	a	h	h	h	h	-	b	h	-	h	h	h	b	h	h	b	h	b	h	b	a	h	h	b	b	h	h	b	h	b	a	-
LG5	M0715	22.923	Contig1003:10295:10774	55291.fasta.result.contigs.fa_1	345	h	a	h	h	h	b	-	a	h	h	a	h	h	h	-	a	h	h	-	h	b	h	h	h	-	h	h	b	-	-	-	-	h	h	h	b	b	h	b	b	h	h	a	b
LG5	M1706	22.976	Contig159:17782:17329	285337.fasta.result.contigs.fa_1	432	h	a	h	h	h	b	h	h	h	h	h	h	h	h	h	a	h	b	b	h	b	h	h	h	b	h	h	-	h	b	h	-	h	h	h	b	b	h	h	b	h	b	a	b
LG5	M1459	23.154	Contig232:100630:100271	558952.fasta.result.contigs.fa_1	49	h	a	-	h	h	b	h	h	h	h	a	h	-	h	-	h	h	b	b	h	b	h	h	h	h	h	h	b	h	-	h	b	h	h	h	b	b	h	b	b	h	b	-	b
LG5	M1680	23.33	Contig772:15938:15592	1408282.fasta.result.contigs.fa_1	18	h	a	h	h	h	-	h	h	h	h	a	h	h	h	h	a	h	h	b	h	b	h	h	h	b	h	h	b	h	b	h	h	h	b	h	h	b	h	b	-	h	b	a	b
LG5	M0356	23.555	Contig926:41073:41496	1382970.fasta.result.contigs.fa_1	413	h	a	h	h	-	b	h	h	h	h	a	h	a	b	b	a	h	h	b	h	b	h	h	h	b	h	h	b	h	h	h	b	h	h	h	b	b	h	b	b	h	b	a	b
LG5	M0915	23.665	Contig159:72319:71941	610295.fasta.result.contigs.fa_1	18	h	a	h	h	h	h	h	h	h	h	a	h	h	b	b	a	h	b	b	h	-	h	h	h	b	h	h	b	h	h	h	b	-	h	h	b	b	-	b	b	h	b	a	b
LG5	M0606	23.794	Contig232:56141:56551	1377990.fasta.result.contigs.fa_1	98	h	h	h	a	h	h	h	h	h	h	-	h	a	h	h	a	h	b	h	h	b	b	h	h	h	b	h	b	h	b	h	b	h	h	h	b	b	h	b	b	h	b	a	b
LG5	M1093	23.992	Contig2048:8924:9385	262730.fasta.result.contigs.fa_1	227	h	-	h	-	h	h	h	-	-	h	a	-	h	-	-	a	h	b	b	h	b	h	-	h	b	h	h	b	h	h	h	-	h	-	h	b	b	h	b	b	h	b	-	b
LG5	M0347	24.135	Contig1003:28465:28937	496271.fasta.result.contigs.fa_1	339	h	a	-	h	h	b	h	h	h	h	a	h	a	b	b	a	h	b	b	h	b	h	h	h	b	h	h	b	h	b	h	b	h	h	h	b	b	h	b	-	b	-	a	b
LG5	M0346	24.234	Contig1003:28465:28937	496271.fasta.result.contigs.fa_1	332	h	a	h	h	h	b	h	h	h	h	a	h	a	b	b	-	h	b	b	h	b	h	h	h	b	h	h	b	h	b	h	b	h	-	h	b	b	h	b	-	b	b	a	b
LG5	M0013	24.433	Contig267:119642:120080	459395.fasta.result.contigs.fa_1	357	-	a	h	h	h	h	h	h	-	h	a	h	a	h	b	a	h	b	b	h	b	-	h	h	-	h	-	b	h	b	h	-	h	h	h	b	b	h	b	b	h	b	a	b
LG5	M0207	24.551	Contig1257:490:646	1422986.fasta.result.contigs.fa_2	88	-	h	h	h	h	h	h	h	h	h	-	h	-	b	b	-	h	-	b	h	b	h	h	h	h	h	h	b	h	b	h	b	h	h	h	b	b	h	b	b	-	b	a	b
LG5	M0208	24.63	Contig1257:490:646	1422986.fasta.result.contigs.fa_2	141	-	h	h	h	h	h	h	h	h	h	-	h	-	b	b	a	h	-	b	h	b	h	h	h	h	h	h	b	h	-	h	b	h	h	h	b	b	h	b	b	h	b	a	b
LG5	M0340	24.691	Contig105:30262:29869	253032.fasta.result.contigs.fa_1	63	h	h	h	h	h	b	h	h	h	h	a	h	h	b	h	a	h	h	b	h	b	h	h	h	b	h	h	b	h	b	h	h	h	h	h	b	b	h	b	b	h	-	a	b
LG5	M1151	24.807	Contig701:982:547	558989.fasta.result.contigs.fa_1	331	h	-	b	h	h	b	-	h	h	h	a	h	-	b	b	h	-	b	b	h	b	h	h	h	b	h	h	b	h	h	h	b	h	-	h	b	b	h	b	b	h	b	a	b
LG5	M0144	25.013	Contig701:19835:20253	2217056.fasta.result.contigs.fa_1	181	-	a	h	h	h	b	h	h	h	h	h	h	h	h	h	a	h	b	-	h	b	h	h	h	b	h	b	b	h	b	h	h	h	h	h	b	-	h	b	b	h	b	h	b
LG5	M1001	25.206	Contig701:58980:58574	2183580.fasta.result.contigs.fa_1	279	h	a	h	h	h	b	h	h	h	h	a	h	h	b	-	-	h	b	b	h	b	h	h	h	b	h	h	b	h	b	h	b	h	h	h	b	b	h	b	b	h	b	a	b
LG5	M1002	25.278	Contig701:58980:58574	2183580.fasta.result.contigs.fa_1	333	h	a	h	h	h	b	h	h	h	h	a	h	h	-	-	-	h	b	-	h	b	h	h	h	b	h	h	b	h	h	h	b	h	h	h	b	b	h	b	b	h	b	a	b
LG5	M1003	25.379	Contig701:58980:58574	2183580.fasta.result.contigs.fa_1	376	h	a	h	h	h	b	h	h	h	h	a	h	h	-	-	-	h	b	b	h	b	h	h	h	b	h	h	b	h	h	h	b	h	h	h	b	b	h	b	b	h	b	a	b
LG5	M1248	25.688	Contig709:72436:72270	497149.fasta.result.contigs.fa_2	102	h	h	h	h	h	b	h	h	h	h	a	h	h	b	b	h	h	b	b	-	b	h	a	h	b	h	h	b	h	b	h	-	-	h	h	b	b	h	b	b	-	b	h	b
LG5	M2014	25.916	Contig1009:28769:28281	260041.fasta.result.contigs.fa_1	373	h	a	h	h	h	-	h	h	h	h	a	h	h	b	h	a	h	b	b	-	b	h	h	h	b	h	-	b	h	b	h	b	h	h	h	b	b	h	b	b	h	h	a	b
LG5	M2013	26.006	Contig1009:28769:28281	260041.fasta.result.contigs.fa_1	367	h	a	h	h	h	-	h	h	h	h	a	h	h	b	h	a	h	b	-	-	b	h	h	h	b	h	h	b	h	b	h	b	h	h	h	b	b	h	b	b	h	b	a	b
LG5	M1689	26.176	Contig69:82686:83186	2939902.fasta.result.contigs.fa_1	417	h	a	h	h	h	-	h	h	h	h	-	h	a	b	b	a	h	b	b	h	b	h	h	h	b	h	h	b	h	b	h	b	h	h	h	b	b	h	b	b	h	b	h	b
LG5	M1691	26.241	Contig69:82686:83186	2939902.fasta.result.contigs.fa_1	475	h	a	h	h	h	h	h	h	h	h	-	h	a	b	b	a	h	b	b	h	b	h	h	h	b	h	h	b	h	b	h	b	h	h	h	b	b	h	b	b	h	b	h	b
LG5	M1276	26.39	Contig1329:39323:39776	1521972.fasta.result.contigs.fa_1	314	h	a	h	h	h	b	h	h	h	h	a	h	a	h	b	h	h	b	b	h	b	h	h	h	b	h	h	b	-	b	h	b	-	h	h	b	-	-	h	b	h	b	h	b
LG5	M0501	26.622	Contig741:83079:82872	441516.fasta.result.contigs.fa_2	104	h	a	h	h	h	b	-	h	h	h	a	h	a	-	-	a	h	b	-	h	b	h	h	h	-	h	h	b	h	h	h	b	h	h	h	b	-	h	-	b	h	b	a	b
LG5	M0502	26.664	Contig741:83079:82872	441516.fasta.result.contigs.fa_2	131	h	a	h	h	h	b	-	h	h	h	a	h	a	-	-	a	h	b	-	h	b	h	h	h	-	h	h	b	h	h	h	b	h	h	h	b	b	h	-	b	h	b	a	b
LG5	M0500	26.681	Contig741:83079:82872	441516.fasta.result.contigs.fa_2	99	h	a	h	h	h	b	-	h	h	h	a	h	a	-	-	a	h	b	-	h	b	h	h	h	-	h	h	b	h	h	h	b	h	h	h	b	-	h	-	b	h	b	a	b
LG5	M1278	26.863	Contig1329:39323:39776	1521972.fasta.result.contigs.fa_1	445	h	a	h	h	h	-	h	h	h	h	a	h	a	-	h	h	h	b	b	h	b	h	h	h	b	h	h	b	h	b	h	b	-	h	h	b	b	h	h	b	h	b	h	b
LG5	M1277	26.975	Contig1329:39323:39776	1521972.fasta.result.contigs.fa_1	331	h	a	h	h	h	b	h	h	h	h	a	h	a	h	h	h	h	b	b	h	b	h	h	h	b	h	h	b	h	b	h	b	-	h	h	b	b	-	h	b	h	b	h	-
LG5	M0362	27.071	Contig701:124486:124861	1440148.fasta.result.contigs.fa_1	26	h	a	h	h	h	h	h	h	h	h	a	h	-	b	h	a	h	-	h	h	h	h	h	h	b	h	h	b	h	h	h	b	h	h	h	h	b	h	h	b	h	b	-	b
LG5	M0345	27.195	Contig772:97110:96654	445736.fasta.result.contigs.fa_1	374	h	-	h	h	h	h	h	h	h	h	a	h	h	b	-	a	h	b	b	h	b	h	h	h	b	h	-	-	h	b	h	b	h	h	h	b	b	h	b	b	h	h	a	b
LG5	M0344	27.244	Contig772:97110:96654	445736.fasta.result.contigs.fa_1	358	h	-	h	h	h	-	h	h	h	h	a	h	h	b	-	a	-	b	b	h	b	h	h	h	b	h	-	b	h	b	h	b	h	h	h	b	b	h	b	b	h	h	a	b
LG5	M0618	27.451	Contig1329:74771:75219	2913702.fasta.result.contigs.fa_1	156	h	a	h	h	h	b	h	h	h	h	-	h	a	-	b	-	h	-	b	h	h	h	h	h	b	h	h	b	h	b	h	b	h	h	-	b	h	-	b	-	-	-	-	h
LG5	M1148	27.627	Contig1110:30043:29577	276750.fasta.result.contigs.fa_1	354	h	h	h	h	h	h	b	h	h	h	h	h	a	b	-	-	h	b	b	h	b	-	h	h	b	h	-	b	h	b	h	b	h	h	h	b	b	h	-	-	h	-	a	b
LG5	M0449	27.726	Contig2242:24451:24264	375996.fasta.result.contigs.fa_2	82	h	a	h	h	h	h	h	h	h	h	a	h	h	b	b	h	h	h	b	h	b	h	h	h	b	h	h	b	h	b	h	b	h	h	h	b	b	h	b	b	h	b	a	b
LG5	M0196	27.843	Contig4265:169:111	803738.fasta.result.contigs.fa_1	298	h	a	b	h	-	-	-	h	h	h	a	h	a	h	h	h	h	b	b	h	b	h	h	h	-	h	h	b	h	b	h	b	a	h	h	b	b	h	b	-	h	b	h	b
LG5	M0197	27.926	Contig4265:169:111	803738.fasta.result.contigs.fa_1	317	h	-	b	h	-	-	-	h	h	h	a	h	a	h	-	h	h	b	b	h	b	h	h	h	-	h	h	b	h	b	h	b	a	h	h	b	b	h	b	-	h	b	h	b
LG5	M0198	28.039	Contig4265:169:111	803738.fasta.result.contigs.fa_1	386	h	h	b	h	-	-	-	h	h	h	a	h	a	h	-	h	h	b	b	h	b	h	h	h	-	h	h	b	h	b	h	-	a	h	h	b	b	h	b	-	h	b	h	b
LG5	M1306	28.139	Contig1439:28915:29148	519729.fasta.result.contigs.fa_2	155	h	a	h	h	h	b	h	h	a	h	a	h	a	-	b	a	h	-	-	a	b	h	h	h	b	h	h	b	-	b	h	b	h	-	h	b	-	h	-	b	h	h	a	b
LG5	M1307	28.145	Contig1439:28915:29148	519729.fasta.result.contigs.fa_2	157	h	a	-	h	h	b	h	h	h	h	a	h	a	-	b	a	h	b	b	a	b	h	h	h	b	h	h	b	b	b	h	b	h	-	h	b	b	h	b	b	h	h	a	b
LG5	M1281	28.374	Contig2353:12395:12613	1806294.fasta.result.contigs.fa_2	122	h	a	h	h	h	-	h	h	h	h	h	h	h	b	b	a	h	b	b	h	h	h	h	h	-	h	h	b	h	b	h	h	b	h	h	b	b	h	b	b	h	b	a	b
LG5	M0117	28.465	Contig1110:20791:20628	496593.fasta.result.contigs.fa_2	65	h	a	h	h	h	b	h	h	h	h	a	h	a	b	b	h	h	-	b	h	h	h	h	h	b	h	b	b	h	h	h	h	h	h	h	b	b	h	b	-	h	b	h	b
LG5	M1779	28.716	Contig89:111897:111411	2176051.fasta.result.contigs.fa_1	362	h	-	h	h	h	h	-	h	h	h	h	h	a	b	h	a	h	b	b	h	b	h	h	h	b	h	h	b	h	h	h	b	-	h	h	b	-	h	b	b	h	b	a	b
LG5	M1396	28.859	Contig1135:75153:75525	206821.fasta.result.contigs.fa_1	255	h	a	h	h	h	-	h	h	h	h	a	h	a	h	b	a	h	-	b	h	b	h	h	h	b	h	h	b	h	b	h	b	h	h	h	b	b	h	b	b	h	b	a	h
LG5	M0014	29.009	Contig2242:8862:9034	577191.fasta.result.contigs.fa_2	112	h	h	h	h	h	-	h	h	h	a	a	h	-	b	b	a	h	b	-	h	-	h	h	h	h	h	h	-	h	h	h	h	h	h	h	b	b	h	b	b	h	-	a	-
LG5	M0619	29.178	Contig1329:74771:75219	2913702.fasta.result.contigs.fa_1	177	h	a	h	h	h	b	h	h	h	h	a	h	a	-	b	-	h	-	b	h	h	h	h	h	b	h	h	b	h	b	h	b	h	a	b	b	h	h	b	b	-	b	h	h
LG5	M0338	29.361	Contig1295:60976:60793	188079.fasta.result.contigs.fa_2	97	h	h	b	h	h	-	h	h	h	h	a	h	h	b	b	a	h	-	b	h	-	h	h	h	b	h	h	b	h	b	h	b	h	h	h	b	b	h	b	b	h	b	a	b
LG5	M0337	29.495	Contig1295:60976:60793	188079.fasta.result.contigs.fa_2	45	h	-	b	h	h	-	h	-	h	h	a	h	h	b	b	a	h	-	b	h	-	h	h	h	b	h	h	b	b	b	h	b	h	h	h	b	b	h	b	b	h	-	a	b
LG5	M0866	29.647	Contig465:47984:48467	230600.fasta.result.contigs.fa_1	352	h	h	-	h	-	b	h	h	h	h	-	-	h	h	b	-	h	-	b	h	b	h	h	h	-	h	h	b	h	b	h	b	h	-	a	b	b	h	b	b	h	b	-	b
LG5	M1464	29.843	NA	789232.fasta.result.contigs.fa_2	40	-	-	h	h	h	b	h	h	h	-	a	h	h	b	b	h	h	-	b	h	b	h	h	h	b	h	h	-	h	b	h	b	h	h	h	h	h	h	b	b	h	b	a	b
LG5	M1466	29.848	NA	789232.fasta.result.contigs.fa_2	117	-	h	h	h	h	b	h	h	h	a	a	h	a	b	b	h	h	-	b	h	b	h	h	h	b	h	h	-	h	b	h	-	h	h	h	h	h	h	b	b	-	b	a	b
LG5	M1729	30.003	Contig69:212865:213317	1535859.fasta.result.contigs.fa_1	397	h	h	h	h	h	-	h	h	h	h	h	h	h	b	b	h	h	h	-	h	-	h	h	h	b	h	h	b	h	b	h	b	h	h	h	b	b	h	-	b	h	-	h	-
LG5	M0130	30.306	Contig232:159525:159317	786969.fasta.result.contigs.fa_2	202	h	a	h	h	h	b	h	h	h	h	h	h	a	b	h	a	h	h	b	h	b	h	h	h	-	h	h	b	h	h	h	h	-	h	h	h	b	h	h	b	h	b	h	b
LG5	M0129	30.355	Contig232:159525:159317	786969.fasta.result.contigs.fa_2	115	h	a	h	h	h	b	h	h	h	h	h	h	a	b	h	a	h	h	b	h	b	h	h	h	b	h	h	b	h	h	h	h	-	h	h	h	b	h	b	b	h	-	a	b
LG5	M1457	30.509	Contig1438:33136:33287	506115.fasta.result.contigs.fa_2	97	h	-	h	h	h	b	h	h	h	h	a	h	a	b	b	-	h	-	b	h	h	h	h	h	b	h	h	b	h	b	h	b	h	h	h	b	-	h	h	b	h	-	a	b
LG5	M0585	30.631	Contig2353:9370:8894	2971956.fasta.result.contigs.fa_1	214	h	a	h	h	h	-	h	h	h	h	a	h	a	-	b	h	h	-	b	h	h	b	h	h	b	h	-	b	-	-	h	-	h	h	h	h	b	h	b	b	-	b	-	b
LG5	M1782	30.846	Contig709:99802:100259	2288517.fasta.result.contigs.fa_1	265	h	h	h	h	h	h	-	h	h	h	a	h	a	b	h	h	h	b	b	h	b	h	h	-	b	h	h	b	-	b	h	h	h	h	h	b	b	b	b	b	h	b	a	b
LG5	M1155	31.035	Contig1481:27656:28099	589239.fasta.result.contigs.fa_1	321	h	h	h	h	h	b	h	h	h	h	h	h	a	b	b	a	h	b	b	h	h	h	h	h	b	h	-	b	h	b	h	b	h	h	h	b	b	h	b	b	h	h	a	b
LG5	M1156	31.128	Contig1481:27656:28099	589239.fasta.result.contigs.fa_1	379	h	h	h	h	h	b	h	h	h	h	h	-	a	h	b	a	h	-	b	h	h	h	h	h	b	h	-	b	h	b	h	b	h	h	h	b	b	h	b	b	h	h	-	b
LG5	M0374	31.271	Contig1077:37241:36795	2523295.fasta.result.contigs.fa_1	423	h	-	h	b	h	-	h	h	-	h	-	-	h	b	-	a	h	b	-	h	h	h	h	h	b	h	h	-	h	b	h	b	h	h	h	b	b	h	b	b	h	b	a	b
LG5	M0722	31.441	Contig2007:19122:19242	180244.fasta.result.contigs.fa_1	107	h	a	h	h	h	b	h	h	h	h	a	h	a	b	h	a	-	b	-	h	b	h	-	h	-	h	h	b	-	b	h	b	h	h	h	b	b	h	b	b	h	-	a	b
LG5	M1022	31.654	Contig1438:7663:8107	27818.fasta.result.contigs.fa_1	352	h	a	h	h	h	b	h	h	h	h	a	h	-	b	h	a	h	b	b	h	h	h	h	h	b	h	h	b	h	b	h	b	h	h	h	h	-	h	-	b	h	h	a	b
LG5	M1021	31.688	Contig1438:7663:8107	27818.fasta.result.contigs.fa_1	312	h	a	h	h	h	b	h	h	h	h	a	h	-	b	h	a	h	b	b	h	h	h	h	h	b	h	h	b	h	b	h	-	h	h	h	b	-	h	h	b	h	h	a	b
LG5	M1620	31.966	Contig176:99776:99332	1522981.fasta.result.contigs.fa_1	330	h	a	h	h	h	h	h	h	h	h	a	h	a	b	-	a	h	-	-	h	b	h	h	h	-	h	h	b	h	h	h	b	h	h	h	b	b	h	b	b	h	b	a	h
LG5	M0033	32.149	Contig1135:30917:30495	1407197.fasta.result.contigs.fa_1	158	h	h	h	h	h	h	-	h	h	h	a	-	a	b	h	-	h	h	-	h	h	h	h	h	h	h	h	b	-	b	h	h	-	h	-	b	b	h	b	b	-	b	-	b
LG5	M0166	32.378	Contig741:19069:19506	48523.fasta.result.contigs.fa_1	206	h	h	h	h	-	-	h	h	h	h	h	h	a	h	b	h	h	-	b	h	b	h	h	h	h	h	-	b	h	b	h	b	h	h	h	b	-	h	b	b	h	b	a	b
LG5	M1113	32.597	Contig465:30378:29944	1507600.fasta.result.contigs.fa_1	346	h	a	h	h	h	h	h	h	h	h	h	h	a	b	b	a	h	b	b	h	b	h	h	h	b	h	h	h	h	-	h	b	h	h	h	b	b	h	b	b	h	b	h	b
LG5	M0168	32.69	Contig741:19069:19506	48523.fasta.result.contigs.fa_1	229	h	h	h	h	-	-	h	h	h	h	h	-	a	h	b	h	h	-	b	h	b	h	h	h	h	h	-	b	h	b	h	b	h	h	h	b	-	h	b	b	h	-	h	b
LG5	M0167	32.719	Contig741:19069:19506	48523.fasta.result.contigs.fa_1	215	h	h	h	h	-	-	h	h	h	h	h	h	a	h	b	h	h	-	b	h	b	h	h	h	h	h	h	b	h	b	h	b	h	h	h	b	h	h	b	b	h	b	a	b
LG5	M1020	32.978	Contig1438:7663:8107	27818.fasta.result.contigs.fa_1	184	h	a	h	h	h	b	h	h	h	h	a	h	a	b	-	a	h	b	b	h	h	h	h	h	b	h	h	b	h	b	h	b	h	h	h	h	b	h	-	b	h	h	a	b
LG5	M0624	33.093	Contig69:127100:126696	137169.fasta.result.contigs.fa_1	13	h	h	h	h	h	b	h	h	h	h	h	h	a	h	h	a	h	h	b	h	h	h	-	h	b	h	h	b	h	b	h	b	h	h	h	b	b	h	b	b	h	b	a	b
LG5	M1240	33.282	Contig1009:28204:27786	85194.fasta.result.contigs.fa_1	52	h	h	h	-	h	h	h	h	-	h	-	h	a	-	h	h	h	h	b	h	h	h	h	h	b	h	h	b	h	b	h	h	h	b	a	b	b	h	b	b	h	b	a	b
LG5	M1010	33.546	Contig2242:24067:24267	2524115.fasta.result.contigs.fa_2	154	h	a	h	h	h	-	h	h	h	-	h	h	a	b	h	-	-	b	b	h	b	h	h	h	-	h	h	b	h	b	h	h	h	-	h	b	b	h	b	b	-	b	a	b
LG5	M0258	33.776	Contig1077:14506:14690	777934.fasta.result.contigs.fa_2	125	-	h	h	-	h	b	h	h	-	h	h	h	a	b	-	a	h	-	h	h	b	h	h	h	b	h	h	b	h	b	h	b	h	h	b	h	b	h	b	b	-	b	h	b
LG5	M0255	33.784	Contig1077:14506:14690	777934.fasta.result.contigs.fa_2	68	-	h	h	-	h	b	h	h	-	h	h	h	a	b	-	a	h	b	-	h	b	h	h	h	b	h	h	b	h	b	h	b	h	h	b	h	b	h	b	b	-	b	h	b
LG5	M1239	34.105	Contig1009:28204:27786	85194.fasta.result.contigs.fa_1	9	h	h	h	h	h	h	h	h	-	h	-	h	a	h	h	h	h	h	b	h	h	h	h	h	b	h	h	b	h	b	h	h	h	-	-	b	b	h	b	h	h	b	a	b
LG5	M0172	34.321	Contig176:141670:141232	80133.fasta.result.contigs.fa_1	341	h	-	h	h	a	b	h	h	h	h	h	-	a	b	b	a	-	b	b	h	-	h	h	h	b	h	b	-	h	h	h	b	-	b	h	b	b	h	b	b	a	b	a	b
LG5	M0173	34.48	Contig176:141670:141232	80133.fasta.result.contigs.fa_1	387	h	h	h	h	h	b	h	h	h	h	h	-	a	b	b	a	-	b	b	h	-	h	h	h	b	h	b	h	h	h	h	b	-	b	h	b	b	h	b	b	a	b	a	b
LG5	M0052	34.649	Contig2149:26873:26485	2475916.fasta.result.contigs.fa_1	8	h	h	h	h	h	h	h	h	h	h	h	h	a	b	-	a	h	b	b	h	h	h	h	h	b	h	h	b	h	h	h	h	h	h	h	h	b	h	b	b	h	h	a	b
LG5	M1803	34.826	Contig3340:4854:4768	507237.fasta.result.contigs.fa_1	235	h	h	h	h	-	b	h	h	h	h	a	h	a	b	h	-	b	b	b	h	h	h	h	h	b	h	h	b	h	b	h	b	h	h	h	b	b	h	b	b	h	h	a	b
LG5	M1804	34.921	Contig3340:4854:4768	507237.fasta.result.contigs.fa_1	256	h	h	h	h	-	b	h	h	h	h	a	h	a	b	h	a	b	b	b	h	h	h	h	-	b	h	h	b	h	b	h	b	h	h	-	b	b	h	b	b	h	h	a	b
LG5	M0200	35.003	Contig1096:75188:75598	1354057.fasta.result.contigs.fa_1	286	h	h	h	h	b	b	h	h	h	h	a	-	a	h	b	-	b	-	b	h	h	h	h	h	-	h	h	b	h	-	-	b	-	h	h	b	b	h	h	-	-	-	a	b
LG5	M1614	35.312	Contig1096:82066:81615	794035.fasta.result.contigs.fa_1	449	h	-	h	h	h	b	h	h	h	h	-	h	a	-	h	a	h	b	b	h	h	h	h	h	-	h	h	b	h	b	h	b	h	h	h	b	b	h	h	b	h	h	-	b
LG5	M0008	35.49	Contig536:36062:35887	166053.fasta.result.contigs.fa_2	84	h	a	h	h	h	b	h	h	h	h	a	h	h	b	b	a	h	-	b	h	h	h	h	h	b	h	h	b	h	b	h	b	h	h	h	b	h	h	b	b	h	h	a	b
LG5	M1910	35.666	Contig1395:55951:55778	2974156.fasta.result.contigs.fa_2	131	h	h	h	h	b	b	h	h	h	h	h	h	a	b	h	a	h	h	-	h	h	h	h	h	b	h	h	b	h	h	h	b	h	h	h	b	b	-	b	b	b	-	a	b
LG5	M0906	35.935	Contig351:88490:88251	2977849.fasta.result.contigs.fa_1	7	-	h	h	a	h	b	h	h	h	h	a	h	h	h	b	-	h	h	b	h	h	-	h	h	b	h	h	b	h	b	h	-	h	-	a	-	b	h	b	b	h	a	-	b
LG5	M2028	36.158	Contig1395:12459:12289	973460.fasta.result.contigs.fa_2	117	a	a	h	h	b	b	h	h	h	h	a	h	a	-	-	a	h	h	b	h	h	h	h	h	h	h	h	b	h	b	h	b	h	h	-	b	b	h	b	b	h	h	a	-
LG5	M0160	36.287	Contig1481:46542:46858	15094.fasta.result.contigs.fa_1	24	h	a	b	h	h	h	h	b	h	b	a	h	h	b	b	h	h	-	b	h	h	h	h	h	-	h	h	h	-	h	h	b	h	h	h	b	h	h	h	h	h	h	a	b
LG5	M1335	36.482	Contig347:50092:50490	26477.fasta.result.contigs.fa_1	285	h	-	h	h	h	h	h	h	h	a	a	h	a	b	h	a	h	b	-	h	h	h	h	h	b	h	h	b	h	b	h	b	h	h	h	b	b	h	b	b	h	h	-	b
LG5	M0377	36.771	Contig5562:4305:4794	11570.fasta.result.contigs.fa_1	417	h	a	h	h	b	b	-	h	h	h	h	h	-	-	h	a	h	h	b	h	h	h	h	h	h	h	h	b	h	-	h	-	h	h	h	b	b	h	b	b	h	h	-	b
LG5	M1380	36.891	Contig2350:3934:4383	75611.fasta.result.contigs.fa_1	199	h	a	-	h	b	b	h	h	h	h	a	h	h	b	h	h	h	h	b	h	h	h	h	h	b	h	b	-	h	h	h	-	h	h	h	b	b	h	-	b	h	h	-	b
LG5	M1336	37.051	Contig347:50092:50490	26477.fasta.result.contigs.fa_1	298	-	h	h	h	h	h	h	h	h	a	a	h	a	b	-	a	h	b	-	h	h	h	h	h	h	h	h	b	-	b	h	b	-	h	h	-	b	h	b	b	h	h	-	b
LG5	M1337	37.182	Contig347:50092:50490	26477.fasta.result.contigs.fa_1	299	h	h	h	h	h	h	h	h	h	a	a	h	a	b	b	a	h	b	-	h	h	h	h	h	h	h	-	b	-	b	h	b	h	h	h	-	b	h	b	b	h	h	-	b
LG5	M0001	37.36	Contig2653:22463:22013	15325.fasta.result.contigs.fa_1	404	h	h	h	h	h	-	h	h	h	h	-	h	h	b	b	a	h	b	b	h	h	-	h	h	-	h	h	-	-	b	h	b	h	h	h	b	b	h	b	b	h	-	a	b
LG5	M0188	37.534	Contig190:66741:67207	430392.fasta.result.contigs.fa_1	386	h	h	h	h	b	h	h	h	h	h	a	h	a	b	h	a	h	-	b	h	h	h	h	h	h	h	h	b	h	-	h	b	h	h	h	b	b	h	b	b	h	h	-	b
LG5	M0249	37.868	Contig1242:20158:20553	487204.fasta.result.contigs.fa_1	19	h	a	h	h	h	h	-	h	h	h	a	h	a	-	b	a	h	b	-	h	h	h	h	h	h	h	h	h	h	h	h	b	h	h	h	b	b	h	b	b	h	h	h	b
LG5	M0952	38.05	Contig2350:5523:5717	128429.fasta.result.contigs.fa_2	92	h	h	h	-	h	b	h	h	a	h	a	h	h	-	h	a	h	h	b	h	h	h	h	h	b	h	h	b	h	h	h	-	h	h	h	b	h	h	b	b	h	-	h	b
LG5	M1516	38.236	Contig536:19947:19652	1379868.fasta.result.contigs.fa_1	329	h	a	h	h	a	h	h	h	h	h	a	h	h	h	-	a	h	b	-	h	h	h	h	h	-	h	h	b	h	h	h	b	a	h	h	b	b	h	h	h	h	h	a	-
LG5	M1726	38.414	Contig2653:5934:5480	1429224.fasta.result.contigs.fa_1	333	h	a	h	h	a	b	h	h	h	-	-	h	a	b	h	a	-	h	b	h	h	h	h	h	h	h	h	b	h	b	h	b	h	h	h	b	b	h	h	-	h	h	-	b
LG5	M1794	38.598	Contig2953:7171:6751	123145.fasta.result.contigs.fa_1	78	h	h	h	h	b	-	h	h	h	h	a	h	a	b	-	a	h	-	b	h	h	h	h	h	b	h	-	b	h	-	h	b	h	h	h	b	b	h	b	b	b	h	a	b
LG5	M0954	38.959	Contig1242:17064:16754	177907.fasta.result.contigs.fa_1	203	h	h	h	h	b	b	h	h	h	h	a	h	a	b	-	-	h	h	b	h	h	a	h	h	b	h	h	b	h	b	h	-	h	h	h	b	h	h	b	b	h	h	a	h
LG5	M1586	39.142	Contig210:83852:83480	2917895.fasta.result.contigs.fa_1	230	h	h	h	h	-	h	h	h	-	h	a	h	h	h	h	a	h	b	h	h	h	h	h	h	b	h	h	b	h	b	h	b	h	-	h	b	b	h	h	b	h	-	a	b
LG5	M0611	39.347	Contig1395:55355:55781	1586148.fasta.result.contigs.fa_1	320	h	h	h	h	b	b	-	h	h	h	a	h	a	b	b	a	h	h	b	h	h	h	h	h	h	h	h	h	h	h	h	b	h	h	h	b	b	h	b	b	h	h	-	b
LG5	M1452	39.568	Contig1096:98237:98695	269662.fasta.result.contigs.fa_1	338	h	a	h	h	b	h	h	h	h	h	a	h	a	b	b	a	h	b	b	h	h	h	h	h	b	h	h	b	h	b	h	b	h	h	h	b	b	h	b	h	-	h	a	b
LG5	M1381	40.019	Contig2350:3934:4383	75611.fasta.result.contigs.fa_1	213	h	a	-	h	b	b	h	h	-	h	a	h	h	b	h	h	h	-	b	h	h	h	h	-	-	h	b	h	h	h	h	-	h	h	h	b	b	h	-	b	-	h	-	b
LG5	M1525	40.309	Contig3722:3397:3558	1741959.fasta.result.contigs.fa_2	21	h	a	h	-	h	h	h	h	h	h	h	h	h	-	b	a	a	-	b	h	a	h	h	h	b	h	-	-	h	b	h	b	h	h	h	h	b	h	-	b	h	h	a	-
LG5	M1526	40.404	Contig3722:3397:3558	1741959.fasta.result.contigs.fa_2	107	h	a	h	h	h	h	h	h	h	h	h	h	h	-	h	a	h	h	b	h	a	h	h	h	-	h	h	h	h	b	h	b	h	h	h	h	b	h	h	b	h	h	a	-
LG5	M0035	40.634	Contig347:35271:35667	1450336.fasta.result.contigs.fa_1	182	h	h	h	h	b	h	-	h	h	h	-	h	a	h	-	h	h	h	b	h	h	h	h	h	-	-	h	b	h	b	h	h	h	h	h	b	b	h	b	b	-	h	a	b
LG5	M0822	40.854	Contig1242:41163:41337	586907.fasta.result.contigs.fa_2	159	h	-	h	-	h	h	h	h	h	a	h	a	a	-	-	a	h	b	b	-	h	h	h	h	h	h	h	-	h	b	h	h	-	h	h	b	b	h	b	b	h	b	h	b
LG5	M0820	41.318	Contig1242:41163:41337	586907.fasta.result.contigs.fa_2	43	h	-	h	b	h	-	h	h	h	a	h	a	a	h	h	a	h	b	b	h	h	h	h	h	-	h	-	b	h	b	h	h	-	h	h	h	b	h	b	b	h	b	h	b
LG5	M0821	41.404	Contig1242:41163:41337	586907.fasta.result.contigs.fa_2	102	h	-	h	-	h	h	h	h	h	a	-	a	a	h	-	a	h	b	b	a	h	h	h	h	h	h	h	b	h	b	h	h	-	h	-	h	b	h	b	b	h	b	h	b
LG5	M1256	41.686	Contig347:56576:56136	580916.fasta.result.contigs.fa_1	199	h	h	h	h	b	b	h	h	h	h	-	h	a	-	-	a	h	b	b	h	h	h	h	h	b	h	h	b	h	b	h	b	a	h	h	b	h	h	h	b	h	h	h	b
LG5	M1542	42.064	Contig140:73369:73159	120710.fasta.result.contigs.fa_2	159	h	-	h	h	b	b	h	h	h	h	a	h	-	b	h	a	h	h	b	h	h	h	h	h	-	h	h	b	h	h	h	b	h	-	h	b	h	h	b	b	h	h	a	b
LG5	M1573	42.286	Contig2149:56269:55842	1429014.fasta.result.contigs.fa_1	114	a	a	h	h	h	b	h	h	h	a	-	h	a	b	h	a	h	b	-	h	h	h	-	h	b	h	-	b	h	h	h	-	-	h	h	h	b	h	b	h	h	h	a	b
LG5	M1733	42.559	Contig140:95183:94766	2235918.fasta.result.contigs.fa_1	284	h	a	h	h	b	h	h	h	h	h	a	h	a	b	h	a	h	h	b	h	h	h	h	h	h	h	h	b	h	b	h	b	h	h	h	-	h	h	b	b	h	-	a	b
LG5	M1873	42.958	Contig666:56827:57240	555287.fasta.result.contigs.fa_1	398	h	a	h	h	h	b	h	h	h	h	a	h	h	-	h	a	h	b	b	b	h	h	h	h	-	h	h	b	h	b	h	-	h	h	h	h	h	h	b	b	h	h	a	b
LG5	M1183	43.107	Contig2370:17927:17482	2913609.fasta.result.contigs.fa_1	435	h	h	h	a	h	b	-	h	h	h	a	-	a	b	h	a	h	b	b	h	h	-	h	h	h	h	h	h	h	b	b	b	h	-	h	b	h	h	b	b	h	h	a	b
LG5	M2008	43.407	Contig5708:234:86	103888.fasta.result.contigs.fa_1	287	h	h	h	h	-	b	h	h	h	a	a	h	a	h	h	h	h	b	b	-	h	h	h	h	-	h	-	b	-	b	h	h	a	-	h	b	b	b	b	-	h	-	h	b
LG5	M0025	43.633	Contig643:191505:191026	997634.fasta.result.contigs.fa_1	355	h	a	a	h	h	h	h	h	h	h	a	h	a	b	h	a	h	b	h	h	h	h	h	h	-	h	h	b	h	-	h	-	h	h	h	b	h	h	-	b	h	h	a	b
LG5	M0026	43.779	Contig643:191505:191026	997634.fasta.result.contigs.fa_1	422	h	a	h	h	h	h	h	h	h	h	a	h	a	b	h	a	h	b	-	h	h	h	h	h	-	h	h	b	h	b	h	-	b	h	h	b	-	h	-	b	h	h	h	b
LG5	M0874	44.382	Contig190:14535:14959	496135.fasta.result.contigs.fa_1	313	h	h	-	h	h	b	h	h	h	h	a	h	h	h	h	a	b	b	b	h	h	h	h	h	-	h	h	b	h	b	h	b	h	h	h	-	h	-	h	b	h	h	h	b
LG5	M0988	44.708	Contig5895:1450:1828	1493954.fasta.result.contigs.fa_1	149	h	a	h	h	-	b	h	h	h	h	h	h	h	h	h	h	h	b	-	h	h	h	h	h	-	h	h	b	h	-	h	b	h	h	h	h	h	h	b	b	h	h	a	h
LG5	M0987	44.743	Contig5895:1450:1828	1493954.fasta.result.contigs.fa_1	77	h	a	h	h	h	b	h	h	h	h	a	h	-	h	h	h	h	-	b	h	h	h	h	h	h	h	h	b	h	h	h	b	h	h	h	h	h	h	b	b	h	h	a	h
LG5	M1669	45.421	Contig606:29912:30180	611212.fasta.result.contigs.fa_1	324	h	a	h	h	b	b	a	h	-	h	a	h	a	-	h	a	h	-	b	h	h	-	h	a	h	h	h	b	h	-	h	b	-	a	h	b	h	a	-	b	h	a	a	b
LG5	M1755	45.976	Contig1128:21666:21205	580877.fasta.result.contigs.fa_1	419	h	a	-	h	h	b	h	h	h	h	h	h	h	b	h	a	h	b	b	h	h	h	h	h	h	b	h	b	h	b	h	-	h	h	h	b	h	b	-	b	a	-	h	b
LG5	M1499	46.639	Contig274:29638:29937	202903.fasta.result.contigs.fa_1	256	h	a	h	h	h	b	-	h	h	h	h	-	a	h	h	h	h	h	b	h	h	h	h	h	h	h	h	b	h	b	h	b	b	h	h	b	b	h	b	b	h	h	h	b
LG5	M1498	46.709	Contig274:29638:29937	202903.fasta.result.contigs.fa_1	155	h	a	h	h	-	b	b	h	h	h	a	h	a	h	h	h	h	h	b	h	h	h	h	h	h	h	h	b	-	b	h	-	b	h	h	b	b	h	b	b	h	h	h	b
LG5	M0562	48.659	Contig666:64649:64178	1540462.fasta.result.contigs.fa_1	368	h	a	h	h	b	-	a	h	h	h	-	h	a	h	-	a	h	-	b	-	h	h	h	h	h	h	h	b	h	b	h	b	h	h	h	h	h	h	b	-	h	h	h	b
LG6	M0767	0	Contig144:86960:86491	202181.fasta.result.contigs.fa_1	181	h	a	b	h	h	-	h	h	h	h	-	h	a	-	h	b	a	h	b	-	h	h	b	h	h	-	h	h	h	h	b	a	b	h	h	a	h	-	h	a	-	b	a	-
LG6	M1575	0.702	Contig5887:2656:3101	1624234.fasta.result.contigs.fa_1	358	b	h	b	h	h	h	h	h	a	h	h	h	a	-	b	b	a	h	b	b	h	h	b	h	h	b	h	h	h	h	b	h	b	h	a	a	h	h	h	a	a	h	a	a
LG6	M1924	1.689	Contig144:13789:13324	254314.fasta.result.contigs.fa_1	352	h	h	b	h	h	h	h	a	a	b	h	h	h	h	b	b	a	h	b	b	h	a	b	h	-	b	b	h	h	h	b	a	b	b	-	a	h	h	h	-	h	b	-	-
LG6	M1923	1.698	Contig144:13789:13324	254314.fasta.result.contigs.fa_1	338	h	h	b	h	h	h	h	a	a	b	h	h	-	h	b	b	a	h	b	b	h	a	b	h	-	b	b	h	h	h	b	a	b	b	-	a	h	h	h	h	h	b	-	-
LG6	M0955	2.48	Contig144:112580:113007	229531.fasta.result.contigs.fa_1	193	h	a	-	h	-	h	h	h	h	b	h	h	h	a	b	b	a	h	b	h	h	a	b	h	h	b	h	h	h	b	-	h	b	b	h	h	h	h	h	a	h	b	a	-
LG6	M1714	2.932	Contig789:45249:45063	949825.fasta.result.contigs.fa_2	135	-	a	h	h	h	h	h	a	a	-	h	h	a	a	b	b	a	h	b	b	h	a	b	h	h	b	h	h	h	h	h	a	b	h	a	a	h	h	h	a	a	b	a	h
LG6	M1713	3.16	Contig789:45249:45063	949825.fasta.result.contigs.fa_2	59	-	a	h	h	h	h	h	a	a	-	h	h	a	a	b	b	a	h	b	b	h	a	b	h	h	b	h	h	h	h	-	a	b	h	a	a	h	h	h	a	a	b	a	-
LG6	M0957	3.744	Contig144:112580:113007	229531.fasta.result.contigs.fa_1	253	h	a	-	h	h	h	h	-	a	b	h	h	h	a	b	b	a	h	h	h	h	-	b	h	h	-	h	h	h	h	-	h	b	b	a	h	h	h	h	a	h	h	a	-
LG6	M1284	4.365	Contig2805:2422:1946	2281826.fasta.result.contigs.fa_1	409	h	h	b	h	h	h	a	a	h	-	h	h	a	h	b	b	a	h	b	b	h	a	b	h	h	b	h	h	h	h	h	a	b	-	a	a	h	h	h	a	a	b	a	h
LG6	M1432	4.899	Contig789:50452:50066	2551856.fasta.result.contigs.fa_1	196	h	a	h	h	h	h	h	h	a	h	h	h	h	h	h	h	h	h	b	h	h	a	b	h	h	h	h	h	-	h	h	h	b	h	h	a	h	h	h	a	a	h	a	a
LG6	M1431	5.218	Contig789:50452:50066	2551856.fasta.result.contigs.fa_1	100	h	a	h	h	h	h	h	h	h	-	h	-	h	h	h	h	-	h	b	h	h	h	-	h	h	h	h	h	h	h	h	h	b	h	a	a	h	h	h	a	a	h	a	a
LG6	M1566	5.784	Contig415:74622:75080	771893.fasta.result.contigs.fa_1	399	h	h	h	h	h	b	h	a	a	b	h	h	h	a	b	-	h	h	b	b	h	h	b	h	h	b	h	h	h	h	b	-	b	h	a	a	h	h	h	a	a	b	a	h
LG6	M1898	6.175	Contig789:59018:59469	1621234.fasta.result.contigs.fa_1	406	h	h	h	h	-	h	h	h	a	-	h	h	a	a	b	b	h	-	b	b	h	h	h	h	h	b	-	h	h	h	h	h	b	h	a	a	h	h	h	a	a	b	a	a
LG6	M1565	6.482	Contig415:74622:75080	771893.fasta.result.contigs.fa_1	339	h	h	h	h	h	h	h	a	a	b	h	-	h	a	b	b	h	h	b	b	h	h	b	h	h	b	h	h	h	h	b	-	b	h	a	a	h	h	h	a	a	b	a	h
LG6	M1032	7.214	Contig3864:2673:3007	210935.fasta.result.contigs.fa_1	12	h	h	h	a	h	h	h	h	a	h	-	h	a	a	h	b	a	h	-	h	h	a	-	h	-	b	h	h	-	h	h	h	-	h	a	a	h	a	h	a	a	b	a	a
LG6	M1035	7.303	Contig3864:2673:3007	210935.fasta.result.contigs.fa_1	43	h	h	-	a	h	h	h	h	a	h	-	h	-	a	h	b	a	h	b	h	b	a	-	h	-	b	h	h	-	h	h	h	b	h	a	a	h	a	b	a	a	b	a	a
LG6	M1034	7.44	Contig3864:2673:3007	210935.fasta.result.contigs.fa_1	29	h	h	h	a	h	h	h	h	a	h	-	h	h	a	h	b	a	h	b	h	h	a	b	h	-	b	h	h	-	h	h	h	-	h	a	a	h	a	b	a	a	b	-	a
LG6	M1368	8.056	Contig789:60853:60566	1490203.fasta.result.contigs.fa_1	26	b	a	-	h	h	h	h	h	-	-	h	h	h	-	b	b	h	h	b	b	h	a	b	h	h	b	h	h	h	h	b	-	b	h	-	a	h	h	h	a	a	b	a	a
LG6	M0375	8.149	Contig5156:1661:2117	2541344.fasta.result.contigs.fa_1	364	h	a	-	h	h	h	h	h	h	b	h	h	-	a	h	b	a	h	b	b	h	-	b	h	h	b	h	h	h	h	b	h	b	h	a	a	h	h	h	a	a	-	a	a
LG6	M0401	8.809	Contig3871:20256:19814	1498124.fasta.result.contigs.fa_1	450	h	h	b	h	-	h	-	a	a	b	h	-	a	a	b	b	h	h	b	-	-	h	b	h	h	b	h	h	h	h	b	a	b	h	-	h	h	h	-	h	h	-	a	a
LG6	M1059	9.26	Contig2670:9305:8945	1529188.fasta.result.contigs.fa_1	224	h	h	b	b	h	b	h	h	h	b	h	h	h	h	b	b	h	h	b	-	h	h	b	h	b	b	h	b	b	h	b	h	b	b	a	a	h	h	b	a	a	b	a	a
LG6	M1060	9.661	Contig2670:9305:8945	1529188.fasta.result.contigs.fa_1	235	h	h	b	b	h	b	h	h	h	b	h	h	h	h	b	b	h	h	b	-	h	h	b	h	h	b	h	h	b	h	b	h	b	b	a	a	h	h	b	a	a	b	a	a
LG6	M1058	9.75	Contig2670:9305:8945	1529188.fasta.result.contigs.fa_1	221	h	h	b	b	h	b	h	h	h	b	h	h	h	h	b	b	h	h	b	-	h	h	b	h	-	b	h	h	b	-	b	h	b	b	a	a	h	h	b	a	a	b	a	a
LG6	M0395	10.361	Contig888:18229:18645	1378241.fasta.result.contigs.fa_1	397	-	h	h	h	h	h	h	a	a	h	h	h	a	h	-	h	h	h	b	h	h	a	b	h	-	b	h	h	h	h	b	a	b	h	h	a	h	h	h	a	a	b	a	a
LG6	M0919	10.756	Contig39:198809:199213	1430140.fasta.result.contigs.fa_1	327	h	-	-	h	h	-	h	a	-	h	h	h	h	h	-	b	-	-	b	-	-	-	h	h	h	b	h	h	h	h	-	a	b	h	a	h	h	h	h	-	a	-	a	a
LG6	M0260	11.375	Contig3871:7404:7834	1327335.fasta.result.contigs.fa_1	415	h	h	b	h	-	h	h	h	a	b	h	h	h	a	b	h	a	h	-	h	h	h	b	h	h	b	h	h	h	h	b	a	b	h	h	a	h	h	h	a	a	h	a	a
LG6	M0587	11.66	Contig39:156750:157147	47721.fasta.result.contigs.fa_1	208	-	h	b	h	h	h	h	a	h	b	h	-	h	h	b	b	a	b	b	b	-	h	b	h	h	b	-	h	h	h	-	a	b	b	h	a	h	h	b	a	a	-	a	a
LG6	M1606	12.26	Contig530:28902:28984	420492.fasta.result.contigs.fa_1	154	h	a	-	h	h	h	h	a	a	b	h	h	h	-	h	b	a	h	b	b	h	-	b	h	h	b	h	h	-	h	b	h	b	-	a	h	h	h	-	-	h	-	-	a
LG6	M1607	12.411	Contig530:28902:28984	420492.fasta.result.contigs.fa_1	300	h	a	b	h	h	h	h	a	a	-	-	h	-	h	h	-	a	h	b	b	h	a	b	h	h	b	h	h	h	h	b	h	b	b	a	h	h	h	h	a	-	b	a	a
LG6	M1987	12.9	Contig144:38437:38002	583753.fasta.result.contigs.fa_1	346	h	a	-	h	h	h	h	-	h	-	h	h	h	h	-	b	h	h	b	b	h	h	b	h	h	b	h	h	h	h	b	a	b	b	a	a	h	h	h	-	a	b	h	a
LG6	M0809	13.304	Contig195:83166:83612	231693.fasta.result.contigs.fa_1	259	h	h	-	h	h	h	-	a	h	h	h	h	a	h	b	b	a	h	-	b	h	a	b	h	-	b	-	h	h	h	b	a	b	b	a	a	h	h	h	a	h	-	a	a
LG6	M1997	13.632	Contig39:157607:157144	1484522.fasta.result.contigs.fa_1	453	h	h	b	h	h	h	h	a	h	b	h	h	h	-	-	-	a	h	b	b	-	a	b	h	h	b	h	h	-	h	b	a	b	b	a	a	h	h	h	a	a	b	a	h
LG6	M0007	14.206	Contig39:265777:265329	102254.fasta.result.contigs.fa_1	316	h	h	h	h	h	h	h	-	h	h	-	h	h	a	b	b	-	b	b	-	-	a	b	-	h	b	h	h	h	h	b	a	-	b	a	a	h	h	h	a	a	b	h	a
LG6	M1988	14.766	Contig39:186225:186024	593556.fasta.result.contigs.fa_2	97	h	h	b	h	h	h	h	a	a	h	h	h	h	-	h	b	h	h	b	b	h	a	b	h	h	b	h	h	h	h	b	-	b	b	a	a	h	h	h	a	a	b	a	a
LG6	M0006	14.939	NA	37766.fasta.result.contigs.fa_2	184	h	h	-	h	h	h	h	a	a	b	h	h	a	a	h	-	h	a	h	b	h	h	h	h	h	h	h	h	h	h	b	-	b	b	a	a	h	h	h	a	-	b	-	-
LG6	M0005	15.063	NA	37766.fasta.result.contigs.fa_2	111	h	h	-	h	h	h	h	a	a	b	h	h	a	-	-	-	-	a	h	b	h	h	h	h	h	h	h	h	h	h	b	a	b	b	a	a	h	h	h	a	-	b	a	-
LG6	M1938	15.634	Contig39:160982:160571	1368157.fasta.result.contigs.fa_1	86	h	h	b	h	h	h	h	h	a	h	h	h	a	h	-	b	a	h	b	b	h	h	b	h	h	b	-	h	-	h	b	a	b	h	a	a	h	h	h	a	a	b	a	a
LG6	M1746	16.016	Contig144:112239:111880	252410.fasta.result.contigs.fa_1	16	h	h	h	h	h	h	h	a	-	b	-	h	h	a	b	b	h	h	h	b	h	-	b	h	h	b	-	h	h	-	-	-	b	-	a	a	h	h	h	a	a	b	-	a
LG6	M1316	16.845	Contig712:46018:45604	1636777.fasta.result.contigs.fa_1	352	h	h	b	h	-	h	h	a	a	h	-	h	h	a	-	b	-	h	b	b	h	a	b	h	h	h	h	h	-	h	b	h	b	-	-	-	h	h	h	a	-	-	a	h
LG6	M0533	17.248	Contig1140:33359:33084	96191.fasta.result.contigs.fa_1	34	h	h	h	a	h	a	h	a	a	b	-	h	a	-	b	h	a	b	b	b	h	h	h	h	h	h	h	h	h	-	b	a	b	-	a	a	b	h	h	a	-	b	h	h
LG6	M0531	17.417	Contig1140:33359:33084	96191.fasta.result.contigs.fa_1	11	h	h	h	a	h	h	h	a	a	b	-	h	a	a	b	h	a	-	b	b	h	h	h	h	h	h	h	h	h	h	b	a	b	-	a	a	b	h	h	a	-	b	h	h
LG6	M0028	18.119	Contig1258:24952:24537	1348624.fasta.result.contigs.fa_1	290	h	h	b	h	h	h	h	a	a	b	h	h	a	h	b	h	a	h	-	b	h	h	b	a	-	b	h	h	-	-	-	-	b	b	a	a	b	h	h	a	a	b	h	h
LG6	M1011	18.501	Contig535:42266:42418	2917037.fasta.result.contigs.fa_2	46	h	h	h	h	-	h	b	h	h	b	h	b	h	a	b	h	a	h	b	h	h	h	b	a	h	b	h	h	h	h	b	a	b	b	-	a	b	h	h	a	a	b	h	h
LG6	M1012	18.591	Contig535:42266:42418	2917037.fasta.result.contigs.fa_2	48	h	h	h	h	-	h	b	h	h	b	h	b	h	a	b	h	a	h	b	h	h	h	-	a	h	b	h	h	h	h	b	a	b	b	h	h	b	h	h	a	a	b	h	h
LG6	M0223	19.28	Contig218:130165:129753	2246830.fasta.result.contigs.fa_1	203	h	h	h	h	h	h	h	h	a	h	h	b	-	-	h	h	a	h	b	b	h	a	b	a	h	b	-	h	h	h	b	a	b	-	a	a	b	-	-	a	-	-	h	-
LG6	M1190	19.625	Contig552:86561:86101	94421.fasta.result.contigs.fa_1	73	h	h	-	h	h	h	h	a	a	b	h	h	a	a	-	h	a	h	-	h	h	h	b	h	-	b	h	h	h	h	b	a	b	b	a	h	h	h	h	a	a	b	h	a
LG6	M0180	19.821	Contig989:21063:21263	121390.fasta.result.contigs.fa_2	74	h	h	b	b	h	a	h	a	a	h	h	b	a	h	h	h	-	-	b	b	h	h	b	h	-	h	h	h	h	h	-	-	b	h	a	a	b	h	h	a	a	b	h	a
LG6	M1328	20.161	Contig1645:2445:2067	2465689.fasta.result.contigs.fa_1	263	h	h	h	h	-	h	h	a	a	b	h	h	a	-	h	-	-	h	b	b	h	a	h	a	h	b	h	h	h	h	b	h	-	b	-	a	b	h	h	a	a	h	h	a
LG6	M0191	20.531	Contig182:111551:111931	494149.fasta.result.contigs.fa_1	254	h	h	-	h	-	h	h	h	a	b	h	h	a	h	h	h	h	h	b	-	h	h	-	h	-	b	h	h	h	h	b	a	b	b	a	a	-	h	h	a	a	-	h	h
LG6	M0813	20.922	Contig182:116620:117066	272330.fasta.result.contigs.fa_1	323	h	h	b	-	-	h	-	h	h	b	h	h	-	h	h	h	h	a	-	b	h	-	b	h	b	b	-	h	h	h	b	a	b	b	-	a	b	-	h	a	a	b	h	h
LG6	M1097	21.214	Contig1645:58792:59245	576245.fasta.result.contigs.fa_1	73	h	h	b	h	h	h	h	a	a	h	h	-	a	a	h	h	a	h	b	h	h	a	b	-	b	b	h	h	h	h	-	a	-	b	h	h	b	h	h	h	a	b	h	h
LG6	M1572	21.42	Contig722:18906:18721	1395848.fasta.result.contigs.fa_2	138	h	-	b	h	-	h	h	a	a	b	-	b	-	a	b	h	-	h	b	b	h	h	b	h	b	b	h	h	h	h	b	-	b	b	a	-	b	h	h	a	a	b	h	h
LG6	M1540	22.141	Contig535:45240:45082	35121.fasta.result.contigs.fa_2	110	h	h	h	h	h	b	h	-	a	b	h	h	h	a	b	h	h	h	b	b	h	h	b	a	b	b	-	h	h	h	b	a	b	b	-	h	b	h	h	a	-	h	h	a
LG6	M0169	22.268	Contig2389:5381:5838	49679.fasta.result.contigs.fa_1	329	h	h	-	h	h	h	h	a	a	b	h	h	h	a	h	h	a	h	b	h	h	-	b	a	h	b	-	h	h	a	b	-	-	-	a	a	b	h	h	a	a	b	h	a
LG6	M0270	22.592	Contig796:73285:72831	1793364.fasta.result.contigs.fa_1	341	-	h	-	h	h	-	h	a	a	b	h	b	-	a	h	-	a	h	b	h	h	a	b	h	h	b	h	h	h	h	h	-	b	b	a	h	b	h	h	a	a	-	h	a
LG6	M0272	22.835	Contig796:73285:72831	1793364.fasta.result.contigs.fa_1	379	-	-	-	h	h	-	h	a	a	b	h	b	-	a	h	-	a	h	b	h	h	a	b	h	h	b	h	h	h	h	h	h	b	-	a	h	b	h	h	a	a	-	h	a
LG6	M1894	23.354	Contig796:73880:74354	1507545.fasta.result.contigs.fa_1	417	h	h	-	a	-	a	h	a	a	h	h	b	a	a	h	h	a	h	b	-	h	-	b	a	h	b	h	h	h	h	b	a	-	b	a	a	b	-	h	a	a	b	h	a
LG6	M0277	24.011	Contig722:27627:27410	31024.fasta.result.contigs.fa_2	96	h	h	b	h	h	h	h	a	a	b	h	-	a	-	h	h	-	b	b	h	h	a	b	h	-	b	h	h	h	h	b	a	-	h	h	a	b	h	h	a	a	h	-	a
LG6	M0524	24.359	Contig1275:42279:42727	2469260.fasta.result.contigs.fa_1	428	h	h	h	h	h	h	-	a	a	b	h	h	a	a	h	h	h	-	b	b	h	a	b	h	b	b	-	h	-	h	-	a	b	-	a	a	b	h	h	a	-	-	h	a
LG6	M1313	24.6	Contig726:3834:4183	1406397.fasta.result.contigs.fa_1	25	h	-	b	h	h	h	-	a	h	-	h	b	h	h	h	h	a	a	-	-	h	a	b	-	-	-	-	-	h	h	-	h	b	h	-	a	b	h	h	a	a	b	h	a
LG6	M1613	25.391	Contig2133:23575:23765	769839.fasta.result.contigs.fa_2	92	h	h	b	h	h	h	h	a	h	b	-	-	-	h	h	h	h	-	b	h	h	h	b	h	b	b	h	h	h	h	b	a	b	b	h	a	-	-	h	a	a	b	h	a
LG6	M0049	25.726	Contig226:83194:82826	2288735.fasta.result.contigs.fa_1	40	h	h	b	h	a	h	a	h	h	-	h	-	a	h	-	h	a	h	b	b	h	a	b	h	b	b	h	h	-	h	b	h	b	-	h	a	h	h	h	h	a	b	-	h
LG6	M0812	26.15	Contig392:116359:115923	272031.fasta.result.contigs.fa_1	357	h	h	-	h	h	h	h	h	-	b	-	b	-	h	b	h	h	h	-	h	h	a	h	h	b	b	h	h	h	-	b	h	b	b	a	a	-	h	h	a	a	-	h	-
LG6	M0811	26.289	Contig392:116359:115923	272031.fasta.result.contigs.fa_1	345	h	h	-	h	h	h	h	h	-	b	-	b	-	h	b	h	h	h	b	h	h	a	h	h	b	b	h	h	h	-	b	h	b	b	a	a	-	h	h	a	a	-	h	-
LG6	M1211	26.708	Contig1456:11083:10664	1488528.fasta.result.contigs.fa_1	323	h	h	b	h	h	a	-	-	a	h	h	-	a	h	h	h	a	h	b	b	h	a	b	h	-	b	h	h	h	-	-	h	b	h	a	a	b	a	h	a	a	b	h	a
LG6	M1675	27.023	Contig1537:38205:37810	1376874.fasta.result.contigs.fa_1	38	b	h	b	h	h	h	h	-	-	b	h	h	-	a	h	h	h	h	b	h	h	h	b	h	b	b	h	a	h	h	b	h	b	h	-	a	b	b	h	a	h	h	h	a
LG6	M0143	27.481	Contig7793:5191:4776	1859644.fasta.result.contigs.fa_1	83	h	h	b	h	h	h	b	a	h	b	h	b	a	a	h	h	h	h	h	h	h	a	b	h	b	b	b	a	h	-	b	a	b	h	h	a	h	b	b	a	a	b	h	a
LG6	M0192	27.718	Contig993:18156:17980	608262.fasta.result.contigs.fa_2	142	h	h	b	h	h	h	h	h	a	-	h	h	a	a	h	h	h	b	b	b	h	a	b	h	h	b	h	a	h	h	b	h	b	h	a	a	b	b	h	a	a	b	h	a
LG6	M1500	28.197	Contig103:118311:118579	263892.fasta.result.contigs.fa_1	69	h	h	-	h	h	h	-	a	-	-	h	b	h	h	h	h	-	h	b	h	h	a	b	h	-	b	h	-	h	h	b	-	b	h	a	a	b	-	h	a	-	h	h	a
LG6	M1501	28.447	Contig103:118311:118579	263892.fasta.result.contigs.fa_1	76	h	h	-	h	h	h	-	a	a	-	h	b	h	h	h	h	-	h	b	h	h	a	b	h	-	b	h	-	h	h	b	h	b	h	a	a	b	-	h	a	-	h	h	a
LG6	M1122	28.889	Contig2001:13297:13758	2537328.fasta.result.contigs.fa_1	343	h	h	-	h	h	h	h	-	a	-	h	b	h	a	h	h	h	h	b	h	h	h	b	h	b	b	h	a	h	h	-	h	b	h	a	a	b	b	h	h	a	b	-	a
LG6	M0104	29.434	Contig2001:20459:20002	101342.fasta.result.contigs.fa_1	315	h	h	b	h	h	h	-	h	a	h	h	b	h	h	-	h	h	h	b	h	h	-	b	h	-	-	h	a	h	h	b	a	b	h	a	a	b	-	h	a	a	b	h	a
LG6	M2004	29.91	Contig2280:16223:16671	2933652.fasta.result.contigs.fa_1	397	-	h	h	h	h	h	a	a	h	h	h	h	a	a	h	h	h	h	b	h	h	a	b	h	-	b	h	a	-	h	b	a	b	a	a	a	b	h	h	a	-	b	-	a
LG6	M1197	30.456	Contig301:47745:48132	520112.fasta.result.contigs.fa_1	243	b	h	b	h	h	h	h	a	a	-	h	-	a	h	h	h	h	h	b	h	h	a	b	h	-	b	h	a	h	h	b	a	b	h	a	a	b	h	a	h	a	b	h	a
LG6	M1199	30.597	Contig301:47745:48132	520112.fasta.result.contigs.fa_1	301	b	h	-	h	h	h	h	a	a	-	h	-	a	h	h	h	h	h	b	h	h	a	b	h	b	b	h	a	h	h	h	a	b	h	a	a	b	h	a	h	a	b	h	a
LG6	M1198	30.695	Contig301:47745:48132	520112.fasta.result.contigs.fa_1	262	b	h	-	h	h	h	h	a	a	-	h	-	a	h	h	h	h	h	b	h	h	a	b	h	b	b	h	a	h	h	-	a	b	h	a	a	b	h	a	h	a	b	h	a
LG6	M1200	30.959	Contig301:47745:48132	520112.fasta.result.contigs.fa_1	361	b	h	-	h	h	h	h	a	a	-	h	-	a	h	h	h	h	h	b	h	h	a	b	h	b	b	h	a	h	h	h	a	b	h	a	a	b	h	a	h	a	-	h	a
LG6	M0638	31.806	Contig2596:10474:10938	276954.fasta.result.contigs.fa_1	422	h	h	b	h	h	-	h	h	a	b	-	b	a	a	h	h	h	h	-	h	h	h	b	-	-	b	h	a	h	h	b	h	b	h	h	h	b	h	h	h	h	b	h	a
LG6	M0759	32.083	Contig184:62190:61779	9586.fasta.result.contigs.fa_1	161	-	h	h	h	-	h	a	h	a	b	-	b	a	a	h	h	-	h	b	-	h	h	b	h	-	b	h	-	h	h	b	a	h	-	a	a	h	h	h	-	a	-	h	a
LG6	M1030	32.617	Contig1538:14604:14955	209396.fasta.result.contigs.fa_1	219	h	h	b	h	h	h	h	a	-	h	h	b	a	a	h	h	h	h	b	-	h	a	b	h	b	b	h	a	h	h	h	h	-	h	a	h	b	h	b	a	a	-	b	a
LG6	M0350	32.977	Contig24:58810:59166	786499.fasta.result.contigs.fa_1	76	h	h	h	h	h	-	a	a	h	b	h	h	h	h	h	h	h	h	b	h	h	h	b	h	b	b	h	a	h	h	h	a	h	h	-	a	b	h	b	a	a	h	h	a
LG6	M0985	33.38	NA	1438553.fasta.result.contigs.fa_1	382	h	h	b	h	-	h	h	a	h	b	a	b	a	-	h	-	h	h	b	h	h	h	b	h	-	h	h	a	h	-	h	h	h	h	a	a	b	h	b	h	a	-	h	-
LG6	M0298	33.644	Contig3071:15589:15323	1006644.fasta.result.contigs.fa_1	393	b	h	h	h	b	h	a	a	a	b	b	b	h	h	h	h	b	h	b	h	h	h	h	h	-	b	h	a	-	h	h	-	h	h	a	a	b	h	b	h	-	b	-	a
LG6	M1618	33.882	Contig5847:15104:15509	1393754.fasta.result.contigs.fa_1	264	h	h	h	b	h	-	h	a	a	b	h	b	a	-	b	h	h	-	b	h	h	-	b	h	b	b	h	h	h	-	h	a	h	-	a	a	b	h	h	-	a	b	h	a
LG6	M0041	34.45	Contig4221:3990:4214	1799827.fasta.result.contigs.fa_2	108	h	-	-	h	h	h	h	a	a	b	h	b	a	a	h	h	h	h	b	h	h	h	b	h	b	b	h	a	-	h	h	a	h	h	-	a	b	h	b	-	a	-	h	a
LG6	M0040	34.575	Contig4221:3990:4214	1799827.fasta.result.contigs.fa_2	105	h	-	h	h	h	h	h	a	a	b	h	b	a	a	h	h	h	h	b	h	h	h	b	h	b	b	h	a	-	h	h	a	h	h	h	a	b	h	b	-	a	-	h	a
LG6	M0042	34.707	Contig4221:3990:4214	1799827.fasta.result.contigs.fa_2	187	h	-	-	h	h	h	-	a	a	b	h	b	a	a	h	h	h	h	b	h	h	h	b	h	b	b	h	a	-	h	h	a	h	a	h	a	b	h	b	h	a	-	-	a
LG6	M0695	35.167	Contig1538:30870:30457	1583151.fasta.result.contigs.fa_1	342	h	h	b	h	-	-	-	a	h	b	h	-	a	h	h	h	h	h	b	h	h	a	b	h	b	-	h	a	h	h	h	a	-	b	a	h	b	h	-	a	a	b	h	a
LG6	M0694	35.305	Contig1538:30870:30457	1583151.fasta.result.contigs.fa_1	312	h	h	b	h	-	-	a	a	a	-	h	h	a	h	h	h	h	h	b	a	h	a	b	h	b	h	h	a	h	h	h	a	h	b	a	h	b	h	b	a	a	b	h	a
LG6	M1616	35.769	Contig501:29481:29305	1380740.fasta.result.contigs.fa_1	52	h	h	h	h	h	h	a	a	a	-	h	h	a	a	h	h	h	h	b	-	h	a	b	h	b	b	h	h	h	h	h	h	h	h	a	a	b	h	-	a	a	-	-	a
LG6	M1617	35.827	Contig501:29481:29305	1380740.fasta.result.contigs.fa_1	103	h	h	h	h	h	h	a	a	a	-	h	h	a	a	h	h	h	h	b	-	h	a	b	h	b	b	h	h	h	h	h	h	h	h	a	a	b	h	h	a	a	-	-	a
LG6	M1725	36.308	Contig3164:1825:1372	1406336.fasta.result.contigs.fa_1	346	-	h	h	h	h	h	h	h	-	h	h	-	a	a	-	h	h	h	b	b	h	h	h	h	b	b	h	a	h	h	h	a	h	-	h	a	b	h	b	-	a	b	h	a
LG6	M0938	36.898	Contig2709:3439:3098	9039.fasta.result.contigs.fa_1	200	h	h	h	h	-	h	a	a	h	-	h	-	-	a	h	h	h	h	b	h	h	-	b	h	-	b	h	a	h	h	h	h	h	h	a	a	b	h	b	a	a	b	h	a
LG6	M0845	37.404	Contig24:61525:61716	17215.fasta.result.contigs.fa_2	146	h	h	h	a	h	h	h	a	a	b	h	b	h	a	h	h	h	h	b	a	h	a	b	h	-	b	h	a	h	h	h	a	h	h	a	a	-	h	b	a	a	b	h	a
LG6	M0843	37.49	Contig24:61525:61716	17215.fasta.result.contigs.fa_2	86	h	h	-	a	h	h	h	a	a	b	h	b	h	a	h	h	h	h	b	a	h	a	b	h	-	b	h	a	h	-	h	a	h	h	a	a	b	h	b	a	a	b	h	a
LG6	M0844	37.513	Contig24:61525:61716	17215.fasta.result.contigs.fa_2	98	h	h	-	a	h	h	h	a	a	b	h	b	h	a	h	h	h	h	b	a	h	a	b	h	b	b	h	a	h	h	h	a	h	h	a	a	b	h	b	a	a	b	h	a
LG6	M0348	38.085	Contig523:42607:42818	688606.fasta.result.contigs.fa_2	109	h	-	h	h	h	-	a	h	a	h	h	b	a	-	h	h	h	h	b	h	h	a	b	h	b	b	h	h	h	h	h	h	h	h	a	-	h	h	h	a	a	b	h	h
LG6	M0777	38.385	Contig537:54536:55005	1010804.fasta.result.contigs.fa_1	287	h	h	h	h	h	h	a	-	a	b	h	-	a	a	h	h	h	h	b	h	h	h	b	h	b	b	h	a	h	h	h	h	h	h	-	a	b	-	-	a	a	b	h	-
LG6	M1747	38.89	Contig461:31695:31296	265987.fasta.result.contigs.fa_1	269	h	h	h	a	h	h	a	a	a	b	h	b	h	h	-	h	h	h	b	h	h	a	b	h	-	b	h	a	h	h	h	a	h	h	-	a	b	h	b	h	-	b	h	a
LG6	M1468	39.16	Contig2652:164:1	1381051.fasta.result.contigs.fa_1	292	h	h	h	-	h	h	h	h	-	b	h	b	-	h	h	h	h	-	b	h	h	h	b	h	b	b	h	a	h	h	h	a	h	h	a	a	b	h	h	a	-	b	h	a
LG6	M0620	39.435	Contig1134:48223:47765	2968273.fasta.result.contigs.fa_1	205	h	h	h	-	-	h	a	h	a	h	h	b	a	a	h	h	h	h	b	h	h	h	b	h	b	b	h	a	-	h	h	-	h	h	h	h	b	h	b	-	a	b	h	a
LG6	M0684	39.863	Contig1656:49864:50313	1010531.fasta.result.contigs.fa_1	375	b	h	h	h	h	a	a	a	a	b	h	-	a	a	h	h	h	h	b	h	h	a	h	-	b	b	h	a	h	b	h	-	h	h	a	a	-	h	b	-	a	-	h	a
LG6	M0961	40.1	Contig427:62557:62171	262522.fasta.result.contigs.fa_1	74	h	h	h	a	h	h	a	h	a	b	h	h	-	-	h	h	h	h	b	-	h	a	b	h	b	b	h	a	h	h	a	a	h	a	-	h	h	h	b	a	a	-	h	a
LG6	M1351	40.198	Contig1656:52501:52055	421195.fasta.result.contigs.fa_1	144	h	h	h	a	h	a	h	h	h	h	h	b	a	h	h	h	h	h	b	h	h	a	b	h	h	b	h	a	h	h	h	h	h	h	a	h	b	a	b	a	a	b	h	a
LG6	M0519	40.595	Contig158:139484:139889	2254695.fasta.result.contigs.fa_1	386	h	b	h	a	h	-	h	a	a	h	h	-	h	a	h	h	h	h	-	h	h	a	b	h	-	b	h	a	h	h	-	a	h	h	-	a	-	h	h	-	-	b	h	a
LG6	M1989	40.941	Contig2624:56458:56073	767150.fasta.result.contigs.fa_1	149	h	h	h	h	h	h	a	a	a	b	h	-	h	a	h	h	-	h	h	h	h	h	b	h	b	h	h	a	h	-	-	a	h	h	-	h	b	h	h	a	a	-	h	a
LG6	M0734	41.364	Contig426:218497:218081	497726.fasta.result.contigs.fa_1	342	h	h	h	a	h	h	-	h	h	-	h	b	h	a	h	h	h	h	b	h	h	h	-	h	b	b	h	a	b	h	h	a	-	-	h	h	b	h	b	a	a	b	h	h
LG6	M0581	41.915	Contig131:170589:171061	2540993.fasta.result.contigs.fa_1	456	h	h	h	a	h	h	-	a	h	b	h	b	a	-	h	h	-	h	h	h	h	-	b	h	b	b	-	-	h	h	h	-	-	h	-	a	b	h	b	a	a	b	h	h
LG6	M0580	41.994	Contig131:170589:171061	2540993.fasta.result.contigs.fa_1	398	-	h	-	a	h	h	-	a	h	b	h	b	a	-	h	h	h	h	h	h	h	-	b	h	b	b	-	-	h	h	h	-	-	h	h	a	b	h	b	a	a	-	h	h
LG6	M0933	42.435	Contig523:43607:43208	2297745.fasta.result.contigs.fa_1	110	-	h	h	-	-	h	a	h	a	b	h	b	a	a	h	h	h	h	-	h	h	h	b	h	b	-	b	a	h	h	h	-	h	-	-	a	b	h	b	a	a	b	h	a
LG6	M0595	42.94	Contig731:35980:36372	578222.fasta.result.contigs.fa_1	186	h	h	h	a	h	h	a	a	a	b	h	-	a	a	h	h	h	-	h	h	h	h	b	h	b	h	a	a	h	h	h	a	h	h	a	a	b	h	b	a	h	-	-	a
LG6	M0074	43.399	Contig731:40519:40161	777036.fasta.result.contigs.fa_1	5	h	h	h	h	h	-	h	a	a	b	h	-	h	a	-	h	h	h	h	h	h	a	b	h	h	b	h	a	h	-	-	a	h	h	a	a	-	h	h	a	a	b	-	a
LG6	M0032	43.849	Contig1301:26871:27325	1400643.fasta.result.contigs.fa_1	66	h	-	-	-	h	-	a	a	a	b	h	b	h	h	h	h	h	h	h	h	h	-	b	h	b	b	b	h	h	h	h	h	h	-	a	a	b	a	-	a	-	b	h	a
LG6	M0513	44.069	Contig72:116394:116598	1520723.fasta.result.contigs.fa_2	176	h	h	h	a	h	h	a	a	h	h	h	b	a	-	h	h	h	h	-	h	h	a	b	h	h	b	b	-	h	h	h	-	h	a	a	a	-	h	-	a	a	b	h	a
LG6	M1005	44.65	Contig64:23449:23887	2242110.fasta.result.contigs.fa_1	326	h	h	h	a	h	h	a	-	a	-	h	b	a	a	h	-	h	h	h	h	h	a	b	-	b	b	h	a	h	h	-	h	h	h	a	a	b	h	h	a	a	-	h	a
LG6	M1006	44.803	Contig64:23449:23887	2242110.fasta.result.contigs.fa_1	365	h	h	h	a	h	h	a	-	a	b	h	b	-	a	h	h	h	-	h	h	h	a	b	h	b	b	h	a	h	h	h	h	h	h	a	a	b	h	b	a	a	-	h	a
LG6	M1007	44.859	Contig64:23449:23887	2242110.fasta.result.contigs.fa_1	405	h	h	-	a	h	h	a	h	a	b	h	b	-	a	h	h	h	-	h	h	h	a	b	h	b	b	h	a	h	h	h	h	h	h	a	a	b	h	b	a	a	-	h	a
LG6	M1008	44.885	Contig64:23449:23887	2242110.fasta.result.contigs.fa_1	435	h	h	-	a	h	h	a	h	a	b	h	b	-	a	h	h	h	h	h	h	h	a	b	-	b	b	h	a	h	h	h	h	h	h	a	a	b	h	b	a	a	-	h	a
LG6	M1042	45.242	Contig431:29517:29067	610278.fasta.result.contigs.fa_1	368	h	h	h	h	h	-	a	a	-	b	h	b	h	a	h	h	h	-	-	h	h	a	b	h	b	b	b	a	-	h	h	a	h	h	a	a	b	h	-	a	a	-	h	-
LG6	M1041	45.329	Contig431:29517:29067	610278.fasta.result.contigs.fa_1	348	h	h	h	h	h	h	a	a	-	-	h	b	h	a	h	h	h	h	h	h	h	a	b	h	b	b	b	a	h	h	h	-	h	h	a	a	b	h	-	a	a	b	h	-
LG6	M1043	45.594	Contig431:29517:29067	610278.fasta.result.contigs.fa_1	399	h	h	h	h	h	-	a	a	-	-	h	b	h	a	h	h	h	-	h	h	h	a	b	h	b	b	-	a	-	h	h	-	h	h	a	a	b	h	-	a	a	-	h	-
LG6	M1724	46.364	Contig52:293417:293870	1386222.fasta.result.contigs.fa_1	369	b	h	-	a	h	h	a	a	a	-	h	b	h	a	h	h	h	h	h	h	h	a	b	h	-	b	-	a	h	-	h	h	h	h	h	a	b	a	b	a	h	b	-	a
LG6	M1843	46.976	Contig209:81760:82261	7386.fasta.result.contigs.fa_1	454	h	h	h	a	h	h	h	h	-	b	h	h	h	h	h	h	h	-	h	h	h	a	b	h	b	b	b	a	h	-	-	a	h	h	a	a	b	a	b	-	a	b	h	h
LG6	M1844	47.251	Contig209:81760:82261	7386.fasta.result.contigs.fa_1	471	h	h	h	a	h	h	h	a	a	-	h	-	h	h	h	h	h	-	h	h	h	a	b	h	b	b	b	a	h	h	h	a	h	h	a	a	b	a	b	-	a	b	h	h
LG6	M1389	48.219	Contig475:98838:98488	152798.fasta.result.contigs.fa_1	236	h	h	h	a	h	h	-	-	h	b	-	-	a	a	h	h	h	a	h	h	h	h	b	h	b	b	h	a	h	a	h	a	h	-	a	a	b	a	b	-	-	b	a	a
LG6	M1388	48.52	Contig475:98838:98488	152798.fasta.result.contigs.fa_1	223	h	h	h	a	h	h	a	-	h	b	-	b	a	a	h	h	h	h	h	h	h	h	b	h	b	b	h	a	h	h	h	a	h	-	a	a	b	a	b	-	-	b	a	a
LG6	M0334	49.074	Contig398:15334:15696	89738.fasta.result.contigs.fa_1	45	h	h	h	a	h	h	-	a	a	h	h	b	h	h	h	h	h	h	a	h	h	a	b	h	-	b	-	a	h	-	h	h	h	h	a	a	b	a	b	a	a	b	-	a
LG6	M1192	49.68	Contig803:49639:49199	178495.fasta.result.contigs.fa_1	330	h	h	h	a	h	-	-	a	a	h	-	h	h	h	h	h	h	a	h	h	h	a	b	h	b	b	b	a	h	h	h	a	h	-	a	a	h	a	h	a	h	b	h	a
LG6	M0463	49.944	Contig650:74986:75439	1378003.fasta.result.contigs.fa_1	367	-	h	h	a	h	h	-	h	h	h	a	b	h	h	h	h	h	h	h	h	h	a	b	h	-	b	-	a	h	h	h	a	-	h	a	a	h	a	b	a	h	b	h	-
LG6	M1986	50.603	Contig729:93917:94359	568528.fasta.result.contigs.fa_1	330	h	h	h	a	h	h	h	h	h	b	h	h	h	h	h	h	h	h	h	h	h	a	b	b	b	b	b	h	h	h	h	h	h	h	a	a	b	-	b	-	a	b	h	a
LG6	M0942	50.878	Contig729:100082:99850	13939.fasta.result.contigs.fa_2	135	h	h	h	a	h	h	a	h	a	h	h	b	h	h	-	h	h	h	h	h	h	h	b	h	b	b	h	-	h	-	h	-	h	h	a	a	b	h	b	-	a	-	h	a
LG6	M1533	51.419	Contig683:14694:14358	2933716.fasta.result.contigs.fa_1	37	h	h	h	a	h	-	h	h	-	-	a	b	h	-	-	a	a	-	h	h	h	a	b	h	b	h	b	a	h	h	-	a	h	h	a	a	b	a	b	-	h	b	h	a
LG6	M1834	52.224	Contig1004:30609:30188	1785478.fasta.result.contigs.fa_1	367	h	-	-	h	-	-	-	-	a	-	a	b	h	-	h	h	h	h	h	-	h	h	b	h	h	b	b	h	h	h	-	a	-	h	h	a	b	-	b	a	a	b	-	h
LG6	M0948	53.315	Contig111:32938:33400	95888.fasta.result.contigs.fa_1	460	-	h	h	a	h	h	h	a	a	b	h	b	h	a	h	h	h	h	-	h	h	h	b	h	-	b	b	h	h	h	-	-	a	a	a	h	b	-	-	a	h	b	h	a
LG6	M0947	53.44	Contig111:32938:33400	95888.fasta.result.contigs.fa_1	426	h	h	h	a	h	h	h	a	a	b	h	b	h	a	h	h	h	h	-	h	h	-	b	h	-	b	b	h	h	h	-	-	a	a	a	h	b	h	-	a	-	b	h	a
LG6	M0945	53.606	Contig111:32938:33400	95888.fasta.result.contigs.fa_1	347	h	h	h	a	h	h	h	a	a	b	h	b	h	a	h	h	h	h	-	h	h	h	b	h	-	b	b	h	h	-	-	-	a	a	a	h	b	-	b	a	-	b	-	a
LG6	M0946	53.761	Contig111:32938:33400	95888.fasta.result.contigs.fa_1	402	-	h	h	a	h	h	h	a	a	b	h	b	h	a	h	h	h	h	-	h	h	h	b	h	-	b	b	h	h	h	-	-	a	a	a	h	b	-	-	a	-	b	h	a
LG6	M1202	54.253	Contig604:75381:74898	786722.fasta.result.contigs.fa_1	203	h	h	-	h	h	h	h	h	a	b	-	b	h	h	-	h	h	h	h	b	h	h	b	h	-	b	b	h	h	h	h	a	a	-	-	h	b	a	b	a	-	-	h	h
LG6	M0002	55.179	Contig185:45486:45899	19563.fasta.result.contigs.fa_1	43	h	h	h	h	h	h	a	a	h	h	h	b	h	a	h	h	h	h	h	-	-	h	-	h	-	b	-	h	h	-	h	a	a	h	-	h	b	a	b	a	h	b	h	a
LG6	M0175	55.617	Contig405:104138:104597	89379.fasta.result.contigs.fa_1	320	h	h	h	a	h	-	a	a	a	b	h	b	h	h	h	h	h	h	h	h	h	a	b	h	b	b	b	-	h	h	h	h	a	h	a	h	b	a	b	a	a	b	a	a
LG6	M0176	55.702	Contig405:104138:104597	89379.fasta.result.contigs.fa_1	375	h	h	h	a	h	h	a	a	a	b	h	b	h	h	h	h	h	h	h	h	h	a	-	h	b	b	b	-	h	h	h	h	-	-	a	-	b	a	b	a	a	b	a	a
LG6	M1574	56.604	Contig224:123297:123494	1596356.fasta.result.contigs.fa_2	94	h	h	h	h	h	h	-	a	-	b	a	b	-	-	h	h	h	h	h	h	h	h	b	h	-	h	b	h	h	h	h	h	a	h	a	h	b	-	-	a	-	b	a	a
LG6	M1648	57.444	Contig2642:14098:14564	263866.fasta.result.contigs.fa_1	363	h	h	h	a	h	a	-	-	-	-	a	b	h	h	h	h	h	h	h	-	h	a	b	h	b	b	b	h	h	h	h	h	a	-	h	h	b	a	b	-	a	b	a	-
LG6	M1649	57.548	Contig2642:14098:14564	263866.fasta.result.contigs.fa_1	381	h	h	h	a	h	a	-	-	-	-	a	b	h	h	h	h	h	h	h	-	h	a	b	h	b	b	b	-	h	h	h	h	a	-	h	-	b	a	b	-	a	b	a	-
LG6	M1647	57.704	Contig2642:14098:14564	263866.fasta.result.contigs.fa_1	336	h	h	h	a	h	a	-	-	a	-	a	b	h	h	h	h	h	h	h	h	h	a	b	h	b	b	b	h	h	h	h	h	a	-	h	h	b	a	b	a	a	b	a	a
LG6	M1881	58.405	Contig405:169024:168563	1393102.fasta.result.contigs.fa_1	457	h	h	h	a	h	h	a	a	a	b	a	-	h	-	h	-	h	h	h	h	h	h	b	h	-	b	b	h	h	h	h	h	a	h	a	h	-	a	-	a	a	-	a	h
LG6	M0490	58.954	Contig568:49599:49155	85742.fasta.result.contigs.fa_1	430	h	h	h	a	h	h	-	h	a	b	h	b	h	h	-	h	h	h	-	h	h	h	b	h	-	b	b	h	h	h	h	h	a	h	a	h	b	a	h	a	a	b	a	a
LG6	M1705	59.274	Contig111:5748:5305	199062.fasta.result.contigs.fa_1	319	h	-	h	h	h	-	a	a	a	b	h	b	h	a	h	h	h	h	-	h	h	-	b	h	b	b	b	-	h	b	-	-	a	h	a	h	b	a	b	h	a	b	h	h
LG6	M1679	59.87	Contig1180:28789:28337	1400003.fasta.result.contigs.fa_1	325	-	h	h	-	-	h	-	h	a	b	a	-	h	h	h	h	-	-	h	h	h	h	b	h	b	b	-	h	h	h	h	h	a	h	a	h	b	a	h	a	a	b	a	a
LG6	M0680	60.238	Contig111:45446:45266	516923.fasta.result.contigs.fa_2	99	h	h	h	h	h	h	-	a	a	-	a	b	-	h	h	h	h	a	h	-	h	a	h	h	-	h	b	h	h	h	h	a	a	h	a	h	b	-	b	a	a	b	h	a
LG6	M0681	60.673	Contig111:45446:45266	516923.fasta.result.contigs.fa_2	155	h	h	h	h	h	h	h	a	a	-	a	b	-	h	h	h	h	a	h	-	h	a	h	h	b	h	b	h	h	h	h	a	a	h	a	h	b	-	b	a	a	b	h	a
LG6	M1570	61.171	Contig711:127149:126722	1279615.fasta.result.contigs.fa_1	155	b	h	b	-	h	h	h	h	a	b	a	-	h	a	h	a	-	h	h	h	h	a	b	h	b	-	b	h	h	h	h	h	a	h	h	-	b	h	h	-	a	b	h	-
LG6	M0682	61.716	Contig405:117681:118116	695614.fasta.result.contigs.fa_1	137	b	-	h	-	h	-	a	h	-	b	-	h	h	h	h	-	h	h	h	h	h	-	b	h	b	b	b	h	b	-	-	h	a	h	-	h	h	a	b	a	a	b	a	a
LG7	M1266	0	Contig403:5674:5344	1371050.fasta.result.contigs.fa_1	49	-	a	h	h	h	b	h	a	h	a	h	h	h	b	h	h	h	h	b	h	-	h	-	h	b	-	h	a	-	b	a	a	h	h	h	b	h	h	h	b	h	h	a	h
LG7	M0400	1.54	Contig5789:1279:815	1489331.fasta.result.contigs.fa_1	407	a	a	h	b	-	b	-	h	h	a	h	a	h	h	h	h	h	h	b	h	-	b	h	h	b	b	b	a	h	b	a	h	h	h	h	h	a	h	h	b	h	a	a	h
LG7	M0399	1.711	Contig5789:1279:815	1489331.fasta.result.contigs.fa_1	368	a	a	h	b	-	h	h	h	h	a	h	a	h	h	h	h	h	h	b	h	-	b	h	h	b	b	b	a	h	b	a	h	h	h	h	h	a	h	h	b	h	-	a	h
LG7	M0868	2.91	Contig321:66908:67338	231119.fasta.result.contigs.fa_1	305	-	h	h	b	b	b	h	h	h	h	b	h	h	b	h	h	h	h	b	h	a	h	h	h	b	b	b	a	-	b	-	a	-	h	h	b	a	h	h	h	h	h	h	-
LG7	M0867	3.304	Contig321:66908:67338	231119.fasta.result.contigs.fa_1	301	-	h	h	b	b	b	h	h	h	h	b	h	h	b	h	h	h	h	-	h	a	h	-	h	b	b	b	a	h	b	-	a	-	h	h	b	a	h	h	h	h	h	h	h
LG7	M0916	4.072	Contig561:76304:75872	1012943.fasta.result.contigs.fa_1	294	h	h	h	b	h	b	h	a	h	-	b	a	h	h	h	h	h	h	b	h	a	-	h	h	-	-	h	a	h	b	a	a	-	h	-	b	a	h	h	b	h	h	h	h
LG7	M0917	4.434	Contig561:76304:75872	1012943.fasta.result.contigs.fa_1	315	-	h	h	b	h	b	h	a	h	-	b	a	h	h	h	h	h	h	b	-	a	b	h	h	-	-	h	a	h	b	a	-	-	h	a	b	a	h	h	b	h	h	h	h
LG7	M1738	5.213	Contig561:100483:100047	72572.fasta.result.contigs.fa_1	311	a	h	h	h	h	b	-	h	h	a	b	a	h	b	h	h	h	h	b	-	a	b	h	h	b	b	b	a	h	b	h	h	h	h	h	b	h	h	h	h	h	h	a	h
LG7	M1223	5.852	Contig7703:623:415	2208260.fasta.result.contigs.fa_2	121	a	a	h	b	b	-	h	a	h	a	-	h	-	b	b	h	h	h	b	h	a	b	h	h	b	b	b	a	h	b	a	h	h	h	h	b	h	h	-	b	-	h	h	h
LG7	M0229	6.315	Contig379:58077:57918	8251.fasta.result.contigs.fa_2	46	-	h	h	-	b	h	h	a	h	h	b	a	-	h	h	h	h	h	b	h	h	b	h	h	b	b	b	a	h	h	a	a	h	h	h	b	h	h	h	b	h	-	a	h
LG7	M0301	7.089	Contig274:87764:88073	1402808.fasta.result.contigs.fa_1	57	a	a	b	b	b	h	h	a	h	a	b	h	h	b	h	h	h	h	-	h	a	h	h	h	b	-	h	a	h	-	a	a	b	h	h	b	a	h	h	b	h	h	a	h
LG7	M0303	7.12	Contig274:87764:88073	1402808.fasta.result.contigs.fa_1	200	h	a	b	b	b	h	h	a	h	a	b	h	h	b	h	h	h	h	-	h	a	b	h	b	b	-	-	-	h	h	a	a	-	h	-	b	a	h	h	b	-	h	a	h
LG7	M0302	7.479	Contig274:87764:88073	1402808.fasta.result.contigs.fa_1	139	h	a	b	b	b	h	-	a	h	a	b	-	h	b	h	h	h	h	-	h	a	h	h	-	b	b	b	a	h	h	a	a	-	h	h	b	a	h	h	b	h	h	a	h
LG7	M1172	8.217	Contig123:75576:75263	2177806.fasta.result.contigs.fa_1	25	h	h	h	h	-	-	h	-	h	h	b	h	h	-	h	h	h	h	b	h	h	h	h	h	-	h	b	a	a	b	a	a	-	h	h	-	a	h	h	b	h	h	a	h
LG7	M1398	8.836	Contig123:75695:76127	412941.fasta.result.contigs.fa_1	9	a	a	h	h	b	b	-	a	b	h	h	h	h	h	h	h	h	h	b	h	-	h	h	h	-	b	h	a	h	b	h	h	h	h	h	b	h	h	h	b	h	h	h	h
LG7	M0751	9.447	Contig107:133687:134137	1804841.fasta.result.contigs.fa_1	330	a	-	h	b	-	h	-	h	b	h	h	h	a	b	h	h	h	-	b	h	a	b	h	-	b	b	-	a	h	b	-	a	h	h	-	b	h	h	h	b	-	-	-	h
LG7	M1330	10.07	Contig561:46772:46329	2907847.fasta.result.contigs.fa_1	106	h	a	-	h	b	b	-	a	h	-	b	a	h	h	h	h	h	h	b	h	a	b	h	h	b	b	b	h	h	-	a	-	h	h	h	-	a	h	h	-	h	h	a	h
LG7	M0456	10.825	Contig3324:1294:1698	518818.fasta.result.contigs.fa_1	39	h	h	h	-	b	b	h	a	b	-	h	h	h	h	h	b	h	h	b	h	a	b	h	h	h	h	h	h	h	b	-	a	h	-	h	b	h	h	h	b	h	h	a	a
LG7	M1471	11.757	Contig477:65463:65921	1435480.fasta.result.contigs.fa_1	444	h	a	h	b	h	h	h	h	b	a	h	h	-	b	h	h	h	h	b	h	h	-	h	h	-	b	b	a	h	b	a	h	h	h	h	b	a	h	h	b	h	h	a	h
LG7	M1470	12.237	Contig477:65463:65921	1435480.fasta.result.contigs.fa_1	332	h	a	h	b	h	h	h	h	b	a	h	h	-	h	h	h	h	h	-	h	h	h	h	h	-	b	b	a	h	b	a	h	h	h	h	b	a	h	h	b	h	h	a	h
LG7	M0692	12.885	Contig797:22070:21894	1496306.fasta.result.contigs.fa_2	34	h	a	h	b	b	b	h	a	h	h	h	h	h	b	h	h	h	h	-	h	a	b	h	h	b	b	b	-	h	b	a	a	h	h	h	b	a	h	h	b	h	h	a	h
LG7	M1273	13.375	Contig185:83241:83691	1447266.fasta.result.contigs.fa_1	319	a	h	h	b	b	-	h	a	h	a	b	h	h	h	h	h	-	h	b	h	a	-	h	h	b	b	h	h	h	-	h	a	h	-	h	b	-	h	h	b	h	h	a	h
LG7	M1272	13.756	Contig185:83241:83691	1447266.fasta.result.contigs.fa_1	209	-	-	h	h	h	h	h	a	b	a	-	h	h	-	a	h	b	h	b	-	a	h	-	h	b	b	-	-	h	-	h	a	h	-	h	b	-	-	-	b	h	-	a	h
LG7	M0284	14.558	Contig1487:31202:30790	256706.fasta.result.contigs.fa_1	378	a	-	h	h	b	-	h	-	h	-	h	h	h	b	h	b	h	h	b	h	a	b	h	h	-	b	b	a	h	b	h	-	h	h	h	h	a	h	h	b	h	h	a	h
LG7	M0814	15.122	Contig1883:5287:4856	278859.fasta.result.contigs.fa_1	346	h	h	-	b	h	h	h	h	h	h	b	h	h	b	h	b	h	h	b	h	-	b	h	h	b	b	b	a	h	b	a	h	h	h	h	b	-	h	h	h	h	h	a	h
LG7	M1485	15.764	Contig185:81702:81479	23326.fasta.result.contigs.fa_2	194	h	h	h	h	b	b	h	h	b	-	-	h	h	-	h	h	h	-	h	h	h	b	h	h	b	b	b	a	h	-	a	h	-	h	h	b	-	h	h	h	h	h	a	h
LG7	M0828	16.32	Contig1472:6369:6840	1583402.fasta.result.contigs.fa_1	447	h	h	h	b	-	b	h	a	b	a	h	h	h	b	h	b	h	h	b	b	-	b	h	h	h	b	h	a	h	b	a	-	h	h	h	b	a	h	h	b	h	h	h	h
LG7	M2048	18.12	Contig209:143958:143476	2183213.fasta.result.contigs.fa_1	385	h	-	h	-	h	b	h	a	b	a	b	h	a	b	h	b	h	h	b	h	a	b	h	h	h	b	b	h	h	b	a	-	h	h	h	b	a	b	h	b	h	h	h	h
LG7	M1252	18.631	Contig2575:1806:2140	574326.fasta.result.contigs.fa_1	34	a	a	h	h	b	b	h	h	h	a	b	h	a	b	h	b	h	h	b	h	a	b	h	h	-	h	b	a	h	-	a	a	h	h	h	b	-	b	h	h	h	h	a	h
LG7	M0447	19.092	Contig209:119061:118617	267914.fasta.result.contigs.fa_1	398	h	a	h	h	b	b	a	a	-	h	b	h	a	b	h	-	h	h	-	h	a	b	h	h	-	b	b	a	h	b	a	a	h	h	h	h	a	b	-	-	-	a	h	h
LG7	M1554	20.35	Contig209:143027:143479	423273.fasta.result.contigs.fa_1	375	h	a	h	b	h	b	h	h	b	-	-	h	-	h	h	b	-	h	b	h	a	b	h	h	-	b	b	a	h	b	a	a	h	b	b	b	a	b	h	b	h	-	a	h
LG7	M1552	20.478	Contig209:143027:143479	423273.fasta.result.contigs.fa_1	367	h	a	h	b	b	b	h	h	b	h	-	h	-	h	h	b	-	h	b	h	a	b	h	h	-	b	b	a	h	b	a	a	h	b	b	b	a	b	h	b	h	-	-	h
LG7	M1553	20.651	Contig209:143027:143479	423273.fasta.result.contigs.fa_1	373	h	a	h	b	h	b	h	h	b	h	h	-	-	h	h	b	-	h	b	h	a	b	h	h	-	b	b	a	h	b	a	a	h	b	b	b	a	b	h	b	h	-	a	h
LG7	M0076	21.635	Contig548:12166:11701	1414059.fasta.result.contigs.fa_1	410	h	h	h	-	b	-	h	h	h	-	h	h	a	b	h	b	h	h	b	h	a	h	h	h	b	h	b	h	h	b	h	a	a	h	h	b	a	b	h	-	h	h	a	h
LG7	M0978	22.292	Contig1446:10287:9906	1380372.fasta.result.contigs.fa_1	240	h	a	h	h	h	h	h	h	b	a	-	h	h	h	-	h	h	h	b	h	a	b	h	h	b	b	b	a	h	b	h	h	h	-	h	b	h	b	h	h	h	h	a	h
LG7	M0552	22.742	Contig759:66542:66343	487007.fasta.result.contigs.fa_2	154	a	h	h	-	b	h	h	h	b	a	b	h	a	b	-	-	h	-	b	a	h	-	h	h	b	b	h	a	h	b	a	-	h	b	h	h	h	-	h	-	h	h	h	a
LG7	M0411	23.168	Contig4455:1625:1136	2183170.fasta.result.contigs.fa_1	246	-	h	h	-	b	b	-	h	b	h	b	h	-	b	h	h	h	-	b	h	a	b	h	h	-	b	h	a	h	h	a	h	-	b	h	b	a	-	h	h	h	h	a	h
LG7	M0412	23.682	Contig4455:1625:1136	2183170.fasta.result.contigs.fa_1	361	a	a	h	b	b	b	h	h	b	h	-	h	-	-	h	b	h	h	b	h	a	b	h	h	-	b	h	a	h	b	a	h	h	b	h	b	a	b	h	h	h	h	h	h
LG7	M0413	24.15	Contig4455:1625:1136	2183170.fasta.result.contigs.fa_1	420	a	a	h	b	b	b	-	h	b	h	-	h	h	-	h	-	h	h	b	h	a	b	h	h	-	b	b	a	h	b	a	h	h	b	h	b	a	b	h	h	h	h	-	h
LG7	M1513	24.28	Contig293:72512:72163	798288.fasta.result.contigs.fa_1	19	h	a	h	b	b	h	h	h	h	-	-	-	a	b	h	b	-	-	h	h	h	h	h	h	h	b	b	a	-	b	a	-	h	b	-	h	-	b	h	h	h	h	-	h
LG7	M0101	24.925	Contig2612:16236:15966	43093.fasta.result.contigs.fa_1	366	a	a	h	b	-	h	h	h	b	-	b	h	h	b	h	b	h	h	b	h	a	h	h	h	b	b	b	a	h	b	-	h	h	b	h	h	a	h	h	h	-	b	h	h
LG7	M0102	25.089	Contig2612:16236:15966	43093.fasta.result.contigs.fa_1	395	a	a	h	b	-	h	h	h	b	-	b	h	h	b	h	b	h	h	b	h	a	h	h	h	-	b	b	a	h	b	-	h	h	b	h	h	a	b	h	h	h	b	h	h
LG7	M0719	25.362	Contig2617:3851:3508	137625.fasta.result.contigs.fa_1	40	a	a	h	b	h	-	-	h	-	h	h	h	a	b	h	-	h	h	h	a	a	b	h	h	-	b	-	-	h	b	-	h	a	b	b	h	h	h	h	h	h	-	a	h
LG7	M1510	26.096	Contig6977:3030:2860	576062.fasta.result.contigs.fa_2	152	a	h	h	h	h	b	h	h	b	h	-	h	a	b	h	h	h	h	h	h	a	b	h	h	b	b	b	a	h	b	h	h	h	b	h	h	a	b	h	h	h	h	a	h
LG7	M0183	26.639	Contig1406:2657:2504	247260.fasta.result.contigs.fa_2	69	h	a	h	h	b	b	h	h	b	a	h	h	h	b	h	b	h	h	b	h	a	h	h	h	b	b	b	a	h	h	-	h	h	b	h	h	a	b	h	-	-	h	-	h
LG7	M1378	26.932	Contig3462:2522:2978	22686.fasta.result.contigs.fa_1	372	a	a	h	h	-	-	h	h	h	h	-	h	-	h	h	b	h	h	h	h	a	h	h	h	-	b	b	a	h	b	a	h	h	-	h	h	a	b	h	h	b	h	-	h
LG7	M1548	27.38	Contig2153:7195:7613	271165.fasta.result.contigs.fa_1	313	a	-	h	b	h	h	h	h	b	h	-	h	a	h	h	b	h	h	h	h	a	-	h	h	-	b	-	a	b	b	a	h	h	h	h	h	a	h	h	h	h	h	a	h
LG7	M2036	27.638	Contig2550:6838:7258	1544352.fasta.result.contigs.fa_1	230	h	h	h	b	h	-	h	h	b	h	b	h	h	-	h	-	h	h	h	h	h	h	h	h	-	b	b	a	h	b	a	h	h	b	h	h	a	b	h	-	h	h	h	h
LG7	M1593	28.119	NA	43181.fasta.result.contigs.fa_1	169	a	h	h	h	h	b	h	h	h	-	h	-	a	b	h	b	h	-	h	h	a	b	h	-	b	b	b	a	a	b	a	h	h	-	h	h	a	-	h	-	h	h	a	h
LG7	M0269	28.257	Contig6511:2587:3035	1789121.fasta.result.contigs.fa_1	440	h	h	-	b	b	b	-	h	b	-	b	h	h	b	h	b	-	-	h	h	a	b	h	h	b	b	b	a	h	b	h	-	h	b	h	h	a	b	h	-	h	h	a	-
LG7	M1236	28.314	Contig3406:13382:12912	37621.fasta.result.contigs.fa_1	254	h	a	h	-	-	b	h	h	h	h	b	-	h	b	h	b	h	h	h	h	-	b	h	h	b	b	b	a	h	b	-	-	h	b	h	-	a	b	h	h	h	h	a	h
LG7	M1219	28.69	Contig1406:9422:8971	1848877.fasta.result.contigs.fa_1	421	h	h	h	-	b	b	h	h	-	a	b	h	a	b	h	-	h	h	b	h	a	b	h	h	b	b	b	a	h	b	h	h	-	b	h	h	a	b	h	-	h	h	a	-
LG7	M1217	28.841	Contig1406:9422:8971	1848877.fasta.result.contigs.fa_1	311	h	-	h	b	b	b	h	h	h	a	b	h	a	b	h	-	h	h	b	-	a	b	h	h	b	b	b	a	h	b	a	h	-	b	h	h	a	b	h	-	h	h	a	h
LG7	M1218	28.951	Contig1406:9422:8971	1848877.fasta.result.contigs.fa_1	336	h	h	h	b	b	b	h	h	h	a	b	h	a	b	h	-	h	h	b	h	a	b	h	h	b	b	b	a	h	b	-	h	-	b	h	h	a	b	h	h	h	h	a	-
LG7	M1721	29.86	Contig3754:9267:8822	1374762.fasta.result.contigs.fa_1	333	h	h	h	b	b	h	h	h	b	h	b	-	h	-	h	b	h	h	-	-	a	h	h	h	b	b	b	a	h	-	a	h	-	-	h	h	a	b	-	h	h	h	a	h
LG7	M1720	30.049	Contig3754:9267:8822	1374762.fasta.result.contigs.fa_1	315	h	h	h	b	b	b	h	h	b	h	b	h	h	-	h	b	h	h	h	h	a	h	h	h	-	b	-	a	h	b	a	h	-	-	-	h	a	b	h	h	h	h	a	h
LG7	M1722	30.377	Contig3754:9267:8822	1374762.fasta.result.contigs.fa_1	345	h	h	h	b	b	h	h	h	b	h	b	h	h	-	h	b	h	h	-	h	a	-	h	h	b	b	b	a	h	b	a	h	-	-	h	h	a	b	-	h	h	h	a	h
LG7	M1828	30.569	Contig1689:7196:7635	1597977.fasta.result.contigs.fa_1	229	a	h	h	b	b	b	-	h	b	h	h	h	h	b	h	b	h	h	h	h	a	b	h	h	b	b	b	a	h	b	a	h	h	b	h	h	a	b	h	h	h	h	-	-
LG7	M1829	30.704	Contig1689:7196:7635	1597977.fasta.result.contigs.fa_1	239	a	h	h	b	-	b	-	h	b	h	-	h	h	b	h	b	h	h	h	h	a	b	h	h	b	b	b	a	h	b	a	h	h	b	h	h	a	b	h	h	h	h	-	-
LG7	M1827	30.865	Contig1689:7196:7635	1597977.fasta.result.contigs.fa_1	161	a	h	h	b	h	h	h	h	b	h	h	h	h	-	h	b	h	h	h	h	a	b	h	h	b	b	b	a	h	b	a	h	h	b	h	h	a	h	h	h	h	h	a	h
LG7	M0034	31.08	Contig4801:1754:2146	1410486.fasta.result.contigs.fa_1	208	a	h	h	h	b	-	h	h	b	h	b	h	a	b	h	b	h	h	h	h	a	-	h	h	b	-	b	a	h	b	a	h	h	b	h	h	a	b	-	h	h	h	a	h
LG7	M1564	31.49	Contig277:95763:95967	694184.fasta.result.contigs.fa_2	144	-	a	b	b	b	h	h	h	b	h	b	h	a	h	h	h	h	h	h	h	h	b	h	h	b	b	b	a	h	b	a	h	h	h	h	h	a	-	h	h	h	h	a	h
LG7	M1318	31.701	Contig363:1734:1929	1793200.fasta.result.contigs.fa_2	144	h	a	h	b	-	h	h	h	b	h	b	h	h	h	h	b	h	h	h	a	a	h	h	h	b	b	b	a	h	b	a	h	h	b	b	h	a	b	h	h	h	h	-	h
LG7	M1537	32.12	Contig2479:16477:16930	28238.fasta.result.contigs.fa_1	81	-	a	h	b	h	b	a	h	b	h	b	h	a	b	h	b	h	h	h	h	a	h	h	h	b	b	b	a	h	b	a	h	h	b	h	h	a	b	h	h	h	h	a	h
LG7	M1069	32.413	Contig517:30356:29998	2218565.fasta.result.contigs.fa_1	351	a	h	h	-	-	b	h	h	b	h	h	h	h	b	b	b	h	h	h	-	a	b	h	b	b	b	b	a	h	b	a	h	-	b	h	h	h	b	h	h	h	h	a	h
LG7	M0295	32.821	Contig3903:1991:1537	699456.fasta.result.contigs.fa_1	406	a	a	h	b	b	-	h	b	b	h	h	h	a	-	h	b	h	h	h	h	h	b	h	h	b	b	b	a	h	b	h	h	h	-	h	h	h	-	h	h	h	h	a	h
LG7	M0297	32.959	Contig3903:1991:1537	699456.fasta.result.contigs.fa_1	446	-	a	-	-	b	-	h	b	b	h	h	h	a	-	h	b	h	h	h	h	h	b	h	h	b	b	b	a	h	b	h	h	h	b	h	h	h	-	h	h	h	h	a	h
LG7	M0294	33.243	Contig3903:1991:1537	699456.fasta.result.contigs.fa_1	315	a	a	h	b	b	h	h	-	b	h	h	h	a	b	h	b	h	h	h	h	h	b	h	h	b	b	b	a	-	b	-	h	h	b	h	h	h	b	h	h	h	-	a	h
LG7	M1483	33.443	Contig991:58633:58479	2475177.fasta.result.contigs.fa_2	96	h	a	h	b	b	b	h	h	h	h	b	-	h	b	h	h	h	h	h	h	a	b	h	h	b	b	h	a	h	b	a	h	h	h	h	h	a	b	h	h	h	h	a	h
LG7	M1212	33.957	Contig719:67982:68133	1520582.fasta.result.contigs.fa_2	119	a	-	h	b	-	-	h	h	b	h	-	h	h	h	h	b	h	-	h	h	h	-	h	h	b	h	b	a	h	b	a	h	h	-	h	h	a	b	h	h	h	h	h	h
LG7	M1147	34.034	Contig991:58018:58482	270759.fasta.result.contigs.fa_1	407	a	h	-	-	b	b	h	h	b	h	b	h	h	b	h	-	h	h	h	h	-	b	b	h	b	b	b	a	h	b	h	h	h	b	h	h	h	b	h	h	h	h	a	h
LG7	M1146	34.289	Contig991:58018:58482	270759.fasta.result.contigs.fa_1	341	-	h	-	b	b	b	h	h	b	h	b	h	h	b	h	h	h	h	h	h	h	b	b	h	b	b	b	a	h	b	h	h	h	b	h	h	-	b	h	h	h	h	a	h
LG7	M1121	34.608	Contig2479:9466:9918	2380796.fasta.result.contigs.fa_1	383	h	-	h	b	h	b	-	h	b	h	b	b	h	b	h	b	h	h	h	h	h	b	h	h	b	b	b	a	h	-	h	h	h	b	-	h	-	b	h	-	b	h	a	h
LG7	M1080	34.857	Contig1924:9715:9327	2545717.fasta.result.contigs.fa_1	58	h	a	h	h	b	b	h	h	-	h	b	h	h	-	h	b	h	h	h	h	a	b	h	h	h	b	h	a	h	b	a	h	h	-	a	h	a	b	h	h	h	h	a	h
LG7	M1773	35.518	NA	1520523.fasta.result.contigs.fa_2	61	h	-	-	b	-	b	h	-	b	h	b	h	h	b	h	b	h	h	-	-	h	b	h	b	b	b	h	h	h	b	a	h	h	b	h	-	a	b	h	-	h	h	a	h
LG7	M1774	35.567	NA	1520523.fasta.result.contigs.fa_2	100	h	a	-	b	b	b	h	-	b	h	b	h	h	b	h	b	h	h	-	h	h	b	h	b	b	b	h	h	h	b	a	h	h	b	h	a	a	b	h	-	h	h	a	h
LG7	M0602	36.093	Contig7204:669:1118	1368853.fasta.result.contigs.fa_1	351	h	h	h	b	b	b	h	h	b	h	b	h	h	b	h	b	h	h	h	h	h	-	h	h	b	b	b	h	b	b	a	h	h	b	h	a	a	-	h	h	a	h	a	h
LG7	M0603	36.195	Contig7204:669:1118	1368853.fasta.result.contigs.fa_1	356	h	h	h	b	b	b	h	h	b	h	b	h	-	b	-	b	h	h	h	h	h	-	h	h	b	b	b	h	b	b	a	h	h	b	h	a	a	b	h	h	h	h	a	h
LG7	M0601	36.381	Contig7204:669:1118	1368853.fasta.result.contigs.fa_1	332	h	h	h	b	b	b	h	h	b	h	b	-	-	b	h	b	h	h	h	h	h	-	h	h	b	b	b	h	b	b	a	h	h	b	h	a	a	b	h	h	h	h	a	h
LG7	M0600	36.744	Contig7204:669:1118	1368853.fasta.result.contigs.fa_1	313	h	a	-	b	b	b	h	h	b	h	b	h	a	b	h	b	h	h	h	h	h	-	h	h	b	-	b	h	b	b	a	h	h	b	-	a	a	b	h	h	h	h	a	h
LG7	M0622	37.146	Contig3237:4762:4294	96985.fasta.result.contigs.fa_1	452	h	h	h	b	b	-	h	h	-	h	b	h	h	h	h	b	h	h	h	h	h	h	h	h	b	b	-	h	b	b	a	h	h	b	h	h	a	b	h	a	h	h	a	h
LG7	M0158	37.747	Contig1202:7663:7503	5035.fasta.result.contigs.fa_2	77	h	-	h	-	h	-	h	h	b	h	b	h	h	h	h	b	h	h	h	h	a	b	h	h	b	b	b	h	b	b	-	h	h	b	h	h	h	-	h	a	h	h	a	h
LG7	M1584	38.065	Contig2046:12324:11954	2541542.fasta.result.contigs.fa_1	37	h	a	-	b	-	b	h	h	b	b	b	h	h	b	h	b	h	h	h	h	a	b	h	h	b	h	b	h	b	b	h	h	h	b	h	a	a	b	h	a	h	h	a	h
LG7	M0958	38.342	Contig1601:1227:789	236069.fasta.result.contigs.fa_1	98	h	-	h	b	b	b	h	h	b	-	-	h	h	b	h	b	h	h	h	h	a	b	h	h	b	b	-	h	h	b	h	h	h	-	h	a	a	-	h	h	h	h	a	h
LG7	M0960	38.433	Contig1601:1227:789	236069.fasta.result.contigs.fa_1	126	h	-	h	b	b	b	h	h	b	-	-	h	-	b	h	b	h	h	h	h	a	-	h	h	b	b	-	h	h	b	h	h	h	b	h	a	a	b	h	h	h	h	a	h
LG7	M1184	38.848	NA	2951709.fasta.result.contigs.fa_2	57	h	h	h	-	h	h	h	h	b	h	h	h	a	h	h	b	h	h	h	h	a	b	h	h	b	b	b	h	b	-	a	h	h	b	h	a	a	b	h	a	h	h	a	h
LG7	M0435	39.144	Contig6425:9778:10220	100969.fasta.result.contigs.fa_1	392	-	-	h	b	b	b	h	h	b	h	b	-	a	b	h	b	b	-	h	h	h	b	h	h	b	b	b	h	b	b	h	h	h	b	h	a	a	-	h	a	h	h	a	h
LG7	M1164	39.402	Contig6425:3598:4045	784218.fasta.result.contigs.fa_1	369	h	h	h	h	h	b	-	h	b	h	b	h	h	b	h	b	h	h	h	h	h	b	-	h	-	b	b	h	b	-	a	h	b	-	h	a	a	b	h	a	h	-	a	h
LG7	M0372	39.919	Contig2716:5940:6394	2395543.fasta.result.contigs.fa_1	423	h	a	h	b	h	b	b	h	b	h	h	h	h	-	h	h	h	h	h	h	-	b	h	h	-	b	b	h	b	b	h	h	h	h	h	a	a	h	h	a	h	h	-	h
LG7	M0370	39.981	Contig2716:5940:6394	2395543.fasta.result.contigs.fa_1	354	h	a	h	b	h	b	-	h	-	h	-	h	h	-	h	b	h	h	h	h	-	b	h	h	b	b	b	h	b	-	h	h	h	h	h	a	a	-	h	a	h	h	-	h
LG7	M1191	40.547	Contig1898:29256:29700	132976.fasta.result.contigs.fa_1	331	h	a	h	-	b	b	h	h	b	h	b	h	h	b	h	b	h	h	h	h	a	b	h	h	b	b	h	h	b	-	a	h	h	h	h	a	a	b	h	-	h	h	a	h
LG7	M0439	40.731	Contig719:65800:65390	122606.fasta.result.contigs.fa_1	321	-	a	h	-	-	b	-	h	-	h	-	h	a	b	h	h	h	h	h	h	a	b	h	h	b	b	b	-	h	-	a	h	h	-	h	h	a	b	h	h	h	h	a	h
LG7	M0438	41.138	Contig719:65800:65390	122606.fasta.result.contigs.fa_1	287	a	a	h	-	-	b	-	h	-	h	h	h	a	b	h	h	h	h	h	h	a	b	h	h	b	b	b	a	h	h	a	-	h	-	h	h	a	-	h	h	h	-	a	h
LG7	M1255	41.643	Contig1138:43697:44092	579077.fasta.result.contigs.fa_1	39	h	a	h	h	h	h	h	h	h	-	b	h	a	b	h	b	h	-	h	h	a	b	h	h	b	b	b	-	b	-	a	h	h	b	h	a	a	b	h	a	h	h	a	h
LG7	M1364	41.973	Contig1898:29857:29697	1383685.fasta.result.contigs.fa_2	99	h	a	h	b	h	-	h	h	b	h	b	h	h	b	h	b	h	h	h	h	a	h	h	h	b	b	b	h	b	b	a	h	h	b	a	a	a	-	h	a	h	h	h	h
LG7	M0111	42.502	Contig603:57264:56832	260588.fasta.result.contigs.fa_1	359	h	h	h	b	h	-	h	h	b	h	b	h	h	b	h	b	h	h	h	h	a	b	h	h	-	b	h	h	-	h	a	h	h	b	h	a	a	h	-	-	h	-	a	h
LG7	M0610	43.166	Contig2097:6533:6366	1453180.fasta.result.contigs.fa_2	52	h	-	h	h	b	b	h	h	-	h	-	h	h	b	h	b	h	h	h	a	-	b	h	h	b	b	b	h	b	b	a	h	h	b	h	a	a	b	h	-	h	h	a	h
LG7	M0550	43.583	Contig2116:50636:50207	459318.fasta.result.contigs.fa_1	317	h	a	h	-	-	b	-	h	b	h	-	h	h	b	h	h	h	h	h	h	a	b	-	h	b	-	b	h	b	b	h	h	h	-	h	a	a	h	h	a	h	h	a	h
LG7	M0551	43.71	Contig2116:50636:50207	459318.fasta.result.contigs.fa_1	397	h	a	h	b	h	b	-	h	b	h	h	h	-	b	h	-	h	h	h	h	a	b	h	h	b	-	b	h	b	b	h	h	h	-	h	a	a	-	h	a	h	h	a	h
LG7	M0194	44.369	Contig4086:1962:1819	615908.fasta.result.contigs.fa_2	97	h	h	h	b	-	h	h	h	b	h	b	h	h	b	-	b	h	h	h	h	h	b	-	h	b	b	b	h	b	b	a	h	h	b	h	a	a	b	-	a	h	h	a	-
LG7	M0776	45.325	Contig2116:44703:44542	989752.fasta.result.contigs.fa_2	82	h	a	h	b	h	b	h	h	h	h	b	h	h	h	h	h	h	h	-	h	h	b	-	h	-	b	b	h	b	b	-	-	h	b	h	a	a	b	h	a	h	h	a	h
LG7	M0216	45.784	Contig2211:37696:38087	1800370.fasta.result.contigs.fa_1	183	h	a	h	b	b	b	-	h	b	h	-	h	h	b	h	b	h	h	h	h	a	b	h	h	-	b	b	h	-	b	h	b	h	b	h	a	h	b	h	h	h	-	-	h
LG7	M1519	46.084	Contig2687:24640:25075	1413616.fasta.result.contigs.fa_1	302	h	h	h	h	b	b	-	h	b	h	b	h	h	b	h	b	h	h	h	h	h	-	h	h	b	b	b	h	b	h	h	h	b	b	h	h	a	b	h	a	h	h	a	h
LG7	M1673	46.793	Contig316:8973:8549	1371905.fasta.result.contigs.fa_1	325	a	-	-	-	h	h	h	h	h	h	-	a	h	h	h	-	h	h	h	h	h	b	h	h	-	-	b	h	b	-	a	h	h	h	h	a	a	-	h	a	h	h	a	-
LG7	M0808	48.768	Contig371:57948:57521	226788.fasta.result.contigs.fa_1	320	h	h	h	-	h	h	-	h	b	h	-	h	h	-	h	b	h	h	h	h	-	b	h	h	b	b	b	h	b	b	-	-	h	-	h	a	a	b	h	a	h	h	a	h
LG7	M1592	49.408	Contig39:108036:107829	30318.fasta.result.contigs.fa_2	176	h	a	h	b	-	b	h	h	h	h	h	h	h	b	h	-	h	h	a	h	a	b	h	h	b	b	b	h	b	b	a	h	h	h	h	a	h	b	h	a	-	-	a	h
LG7	M1441	50.917	Contig371:57290:57493	60843.fasta.result.contigs.fa_2	63	h	-	h	b	b	-	h	h	b	h	b	a	-	b	h	b	h	h	h	h	a	-	h	h	h	b	b	h	b	b	h	b	a	b	h	h	a	b	h	a	-	-	a	h
LG7	M1440	51.955	Contig371:57290:57493	60843.fasta.result.contigs.fa_2	62	h	-	-	b	-	-	h	h	b	h	b	a	-	b	h	b	h	h	h	h	a	-	h	b	h	-	b	h	b	b	a	b	a	b	h	h	a	b	h	a	h	-	a	h
LG7	M0685	52.306	Contig362:32255:31777	1349935.fasta.result.contigs.fa_1	464	h	-	h	b	h	h	-	h	h	h	-	h	h	b	h	h	h	-	h	-	h	b	h	h	b	b	b	h	b	b	a	b	h	b	h	a	a	b	h	a	h	h	a	h
LG7	M0264	53.542	Contig462:3416:3831	1401606.fasta.result.contigs.fa_1	375	-	a	h	b	-	h	a	h	b	h	b	h	h	b	h	-	h	h	h	b	h	b	h	h	-	b	b	h	b	h	a	b	h	b	b	h	h	b	h	a	h	b	a	h
LG7	M0234	57.47	Contig1160:67521:67084	80125.fasta.result.contigs.fa_1	122	h	a	h	b	h	h	a	h	h	h	b	a	h	h	a	h	h	-	h	b	a	h	h	h	-	b	b	h	b	h	a	-	h	b	-	a	h	b	h	a	h	-	a	h
LG7	M0766	58.041	Contig155:102006:101836	198234.fasta.result.contigs.fa_2	55	-	a	h	b	h	h	h	h	-	h	b	h	h	b	h	-	h	h	-	h	a	h	-	-	b	b	b	h	b	h	a	b	h	b	h	h	h	b	h	a	h	h	a	h
LG7	M1324	59.962	Contig102:90606:90987	2233893.fasta.result.contigs.fa_1	38	h	h	h	-	h	h	h	h	b	-	h	-	h	b	a	h	h	h	h	b	h	-	h	b	-	b	b	h	b	h	h	b	h	b	h	a	h	h	h	a	h	h	-	-
LG7	M0725	61.107	Contig479:109095:109520	208434.fasta.result.contigs.fa_1	133	h	a	h	b	b	h	h	h	b	h	h	h	h	b	a	h	b	h	h	b	h	h	h	b	-	b	b	h	-	h	a	b	h	b	h	h	h	b	-	-	h	h	a	h
LG7	M0723	61.571	Contig479:109095:109520	208434.fasta.result.contigs.fa_1	29	h	a	h	-	b	h	-	h	b	h	h	h	h	b	-	h	b	h	h	b	h	h	h	b	-	b	b	h	b	h	a	b	h	b	h	h	h	b	-	a	h	h	a	h
LG7	M0792	62.292	Contig3291:28549:28079	2208588.fasta.result.contigs.fa_1	422	h	h	h	b	b	h	a	h	b	h	h	h	h	-	a	h	h	h	h	b	h	h	h	b	b	b	b	h	b	h	a	-	h	-	-	a	h	b	h	a	h	h	a	h
LG7	M0787	62.843	Contig479:96720:96321	1526373.fasta.result.contigs.fa_1	43	h	a	h	h	b	h	h	h	b	h	h	h	h	b	h	h	h	h	h	b	h	h	h	b	-	b	-	h	b	h	a	b	b	b	h	h	h	b	h	-	h	h	a	h
LG7	M0926	63.442	Contig945:109210:109669	2204913.fasta.result.contigs.fa_1	317	h	a	h	b	b	h	h	h	b	b	b	h	h	b	h	h	h	h	h	h	h	h	h	h	-	b	b	h	b	h	h	-	-	b	h	a	h	b	h	a	h	h	h	h
LG7	M0927	64.002	Contig945:109210:109669	2204913.fasta.result.contigs.fa_1	333	h	a	h	b	b	h	h	h	b	b	b	h	h	b	h	h	h	h	h	h	h	h	h	h	-	b	b	h	b	h	h	-	-	b	h	a	h	b	h	a	h	h	h	h
LG7	M0790	64.485	Contig3123:5449:4987	1849839.fasta.result.contigs.fa_1	150	-	-	h	b	b	h	h	h	b	h	-	-	h	b	h	h	h	h	-	b	-	h	h	b	-	b	b	-	b	h	h	b	h	b	-	a	h	b	h	h	h	h	a	h
LG7	M0879	65.036	Contig945:22488:22823	696212.fasta.result.contigs.fa_1	127	h	h	h	b	h	h	-	h	h	h	b	h	h	h	h	-	-	h	b	b	h	b	h	b	h	b	b	h	b	h	a	b	h	-	-	a	h	b	h	-	-	h	a	h
LG7	M0342	65.623	Contig102:82255:82730	267663.fasta.result.contigs.fa_1	457	h	a	h	b	b	h	-	h	b	h	h	h	h	b	-	-	h	h	a	b	h	h	h	b	b	b	b	h	b	h	h	b	h	b	-	a	h	b	h	h	h	h	a	-
LG7	M0184	66.188	Contig576:54327:53871	267959.fasta.result.contigs.fa_1	349	h	h	h	b	-	h	a	h	b	h	b	h	h	b	-	h	h	-	h	b	h	h	h	b	b	-	h	-	b	-	a	h	-	b	h	a	h	b	h	h	h	h	-	h
LG7	M0185	66.26	Contig576:54327:53871	267959.fasta.result.contigs.fa_1	411	h	h	h	-	-	h	a	h	b	h	b	h	h	b	-	h	h	h	h	b	h	h	h	b	b	-	h	-	b	-	a	-	-	b	h	a	h	b	h	h	h	h	h	h
LG7	M0971	67.305	Contig122:68327:68806	968229.fasta.result.contigs.fa_1	219	h	a	h	b	b	-	-	h	b	h	-	h	h	h	a	b	h	h	-	b	h	h	h	b	-	b	b	h	h	h	a	b	h	b	-	a	h	b	-	a	h	h	-	-
LG7	M0617	68.091	Contig122:101961:101761	2888357.fasta.result.contigs.fa_2	143	h	h	h	b	b	h	-	h	b	h	h	h	h	-	a	h	h	a	h	h	h	h	h	h	h	b	b	h	b	h	h	b	h	b	h	a	h	h	a	a	h	-	h	a
LG7	M1209	68.398	Contig313:64611:65017	1435898.fasta.result.contigs.fa_1	51	h	a	h	h	b	h	a	h	b	h	b	h	h	b	h	h	h	h	b	b	h	h	h	b	-	b	b	h	b	h	a	b	-	b	a	a	h	b	h	a	h	h	a	h
LG7	M0876	68.706	Contig313:43794:43337	665955.fasta.result.contigs.fa_1	336	h	h	-	b	b	h	h	h	b	h	b	h	h	b	-	h	h	-	h	b	h	h	h	b	b	b	b	-	b	b	a	b	h	-	h	a	h	b	h	a	h	h	a	h
LG7	M0877	69.028	Contig313:43794:43337	665955.fasta.result.contigs.fa_1	388	h	a	h	b	b	h	h	h	b	h	b	h	h	b	-	h	h	-	h	-	h	h	h	b	b	b	b	h	b	-	a	b	h	-	h	a	h	b	h	a	h	h	a	h
LG7	M0878	69.263	Contig313:43794:43337	665955.fasta.result.contigs.fa_1	446	h	a	h	b	b	h	-	h	b	h	b	h	h	h	-	h	h	-	h	-	h	h	h	b	b	b	b	h	b	h	a	b	h	-	h	a	h	b	h	a	h	h	a	h
LG7	M1095	69.898	Contig567:32914:33110	511687.fasta.result.contigs.fa_2	83	h	h	h	-	-	-	h	h	b	-	b	h	h	h	a	h	h	h	h	b	h	h	h	b	b	b	b	h	b	h	a	b	h	h	h	a	h	b	h	a	h	h	a	h
LG7	M1518	70.426	Contig239:79341:79017	1408287.fasta.result.contigs.fa_1	214	h	a	a	h	-	-	a	a	h	h	b	-	h	h	a	h	h	h	h	b	h	h	h	h	-	b	b	h	b	h	a	-	h	b	-	-	h	h	a	a	h	b	a	a
LG7	M1619	71.176	Contig122:178018:178411	1412191.fasta.result.contigs.fa_1	319	h	a	h	h	b	h	h	h	b	h	b	h	h	b	a	h	h	h	h	b	h	h	h	h	b	-	b	h	b	h	-	h	h	-	h	a	h	b	h	-	h	h	a	h
LG7	M2042	71.602	Contig929:13248:13038	1600233.fasta.result.contigs.fa_2	102	h	h	h	b	h	-	h	h	b	h	b	h	h	b	h	-	h	a	h	b	h	h	h	b	-	b	b	h	h	h	-	-	h	b	h	a	h	b	a	h	h	b	a	a
LG7	M1377	72.342	Contig327:169551:169995	11000.fasta.result.contigs.fa_1	311	h	a	h	h	b	h	h	h	-	h	-	h	b	h	h	h	h	a	h	b	h	-	h	b	b	b	b	h	-	h	a	b	h	h	h	a	h	-	a	a	h	b	a	a
LG7	M0332	72.917	Contig431:14460:14802	52049.fasta.result.contigs.fa_1	348	h	h	-	-	h	h	h	b	-	h	b	-	h	b	h	h	-	a	-	b	h	h	h	b	-	b	b	h	-	h	a	b	h	b	h	h	-	b	a	a	h	b	a	a
LG7	M0331	73.137	Contig431:14460:14802	52049.fasta.result.contigs.fa_1	307	h	h	-	-	h	h	h	b	-	h	b	-	h	b	-	h	-	a	h	b	h	h	h	b	-	b	b	h	-	h	a	b	h	b	-	h	h	b	a	a	h	b	a	a
LG7	M1777	73.347	Contig97:60321:60713	1586230.fasta.result.contigs.fa_1	283	h	h	h	b	-	h	a	h	h	h	h	h	h	h	h	h	-	a	h	b	h	h	h	h	b	b	-	h	b	h	a	b	h	-	-	a	h	b	a	a	h	-	a	a
LG7	M1792	73.745	Contig183:215012:214570	86173.fasta.result.contigs.fa_1	346	h	-	h	h	b	h	h	h	-	h	h	h	h	h	a	-	h	a	h	-	h	h	h	-	b	-	b	h	b	h	a	b	h	b	h	a	h	h	a	h	h	-	a	a
LG7	M1332	74.638	Contig3755:21056:21509	2978422.fasta.result.contigs.fa_1	145	h	a	h	b	h	h	-	h	a	h	b	b	-	h	h	h	h	h	a	-	h	h	h	-	-	h	b	b	b	h	-	-	b	b	-	a	b	b	a	a	h	h	-	a
LG7	M1045	74.979	Contig697:19132:19333	786735.fasta.result.contigs.fa_2	101	h	-	-	b	h	-	a	h	h	b	b	h	a	h	h	h	h	a	h	b	h	h	h	h	h	h	h	b	b	h	a	b	b	b	h	h	b	b	a	a	h	h	h	a
LG7	M1609	75.991	Contig4016:20230:19787	422693.fasta.result.contigs.fa_1	346	h	h	h	-	b	h	a	h	h	h	h	b	h	h	a	h	-	-	h	b	b	-	h	b	-	b	b	-	b	h	a	b	b	b	-	a	b	b	a	a	h	h	a	a
LG7	M1610	76.277	Contig4016:20230:19787	422693.fasta.result.contigs.fa_1	349	h	h	h	-	b	h	a	h	h	h	-	b	h	h	a	h	-	-	h	b	b	-	h	b	-	h	b	-	b	h	a	b	b	b	h	a	b	b	a	-	h	h	a	a
LG7	M1611	76.329	Contig4016:20230:19787	422693.fasta.result.contigs.fa_1	403	h	h	h	-	b	h	-	-	h	h	h	b	h	h	a	h	-	-	h	b	b	-	h	b	-	b	b	-	b	h	a	b	b	b	h	a	-	b	a	a	h	h	a	a
LG7	M1065	76.579	Contig770:135042:135229	1789990.fasta.result.contigs.fa_2	45	h	h	a	b	b	h	-	h	h	h	b	b	h	h	h	h	h	h	h	h	h	h	h	h	h	h	b	b	-	h	a	b	-	b	-	h	h	b	a	a	-	h	h	a
LG7	M1066	76.717	Contig770:135042:135229	1789990.fasta.result.contigs.fa_2	183	h	h	a	b	b	h	h	h	h	h	b	b	h	h	h	h	h	h	h	h	h	h	h	-	h	h	b	b	b	h	a	b	b	b	-	h	b	b	-	a	h	h	h	a
LG7	M1118	77.287	Contig996:83715:83269	2250153.fasta.result.contigs.fa_1	330	h	a	a	-	-	h	a	h	-	h	-	-	h	h	a	h	h	a	h	h	h	h	h	h	-	h	b	h	-	h	a	b	b	b	h	a	b	-	a	-	h	h	h	a
LG7	M0369	77.881	Contig770:83452:83249	2253103.fasta.result.contigs.fa_2	73	h	a	a	h	b	h	a	h	-	h	-	b	h	h	h	-	h	a	-	b	b	h	h	-	-	h	b	b	b	h	a	b	-	b	h	a	b	b	-	a	h	-	a	a
LG7	M0368	78.015	Contig770:83452:83249	2253103.fasta.result.contigs.fa_2	62	h	a	a	-	b	h	a	h	b	h	-	b	h	h	h	-	-	a	-	b	b	h	h	h	-	h	b	b	b	h	a	b	-	b	h	a	b	b	h	a	h	h	a	a
LG7	M1638	78.861	Contig1550:3273:2803	9902.fasta.result.contigs.fa_1	390	h	h	h	b	b	h	a	h	h	h	-	b	h	h	h	h	h	a	-	b	h	h	-	b	h	h	b	b	b	h	h	b	b	b	h	h	b	-	a	h	h	h	-	a
LG7	M1635	79.027	Contig1550:3273:2803	9902.fasta.result.contigs.fa_1	326	h	-	-	h	b	h	a	h	h	h	h	b	h	h	-	h	h	a	-	b	h	h	h	b	h	h	b	b	-	h	h	b	b	b	h	h	b	h	a	h	h	h	h	a
LG7	M1637	79.227	Contig1550:3273:2803	9902.fasta.result.contigs.fa_1	372	h	h	a	b	b	h	a	h	h	h	-	b	h	h	h	h	h	a	h	-	h	h	h	-	h	h	b	b	-	h	a	b	b	b	h	h	b	b	a	-	h	h	-	a
LG7	M1636	79.275	Contig1550:3273:2803	9902.fasta.result.contigs.fa_1	356	h	h	a	b	b	h	a	h	h	h	-	b	h	h	h	h	h	a	-	b	h	h	h	b	h	h	b	b	-	h	a	b	b	b	h	h	b	b	a	h	h	h	-	a
LG7	M0642	79.324	Contig770:96549:96088	513560.fasta.result.contigs.fa_1	235	h	h	a	b	b	-	a	h	-	h	b	b	h	h	h	h	h	-	h	b	h	h	h	h	h	h	b	b	b	-	-	b	b	b	h	a	b	b	a	a	h	h	a	a
LG7	M1879	79.545	Contig770:50519:50087	1368912.fasta.result.contigs.fa_1	345	h	a	a	b	h	h	h	h	h	h	h	b	h	h	h	h	h	a	-	h	h	h	h	b	h	h	b	-	b	h	-	h	h	b	h	a	-	b	h	a	-	-	-	a
LG7	M1877	79.767	Contig770:50519:50087	1368912.fasta.result.contigs.fa_1	324	h	a	a	b	h	h	h	h	h	h	h	b	h	h	h	h	h	a	h	h	h	h	h	b	h	h	b	b	b	h	-	h	h	b	h	a	-	b	h	a	-	-	a	a
LG7	M0290	80.703	Contig1148:36744:36278	262605.fasta.result.contigs.fa_1	246	h	a	a	b	b	h	-	h	h	h	b	b	h	b	h	h	h	h	h	b	-	h	h	b	h	h	-	b	b	h	a	h	b	b	h	h	b	b	a	a	-	h	a	a
LG7	M0288	80.89	Contig1148:36744:36278	262605.fasta.result.contigs.fa_1	235	h	a	a	b	b	h	-	h	h	h	b	b	h	b	h	h	h	h	h	b	-	h	h	b	h	h	-	b	b	h	a	h	b	-	h	h	b	b	a	a	h	h	a	a
LG7	M0384	80.899	Contig1148:68247:67893	131339.fasta.result.contigs.fa_1	218	h	-	h	b	b	h	a	h	h	h	h	b	h	h	h	h	h	-	h	h	h	h	h	h	h	h	b	b	b	h	a	b	b	b	h	h	-	b	a	a	-	h	-	-
LG7	M1104	81.1	Contig61:52941:52854	1390916.fasta.result.contigs.fa_1	277	h	h	h	-	b	h	a	h	h	h	b	h	-	h	h	h	h	h	h	-	h	b	h	b	h	-	b	b	b	h	h	b	-	b	h	h	b	b	a	h	h	h	a	a
LG7	M1421	82.039	Contig2804:22821:22441	1527832.fasta.result.contigs.fa_1	31	h	h	a	b	b	h	h	h	h	h	b	b	h	-	h	h	h	a	h	b	h	b	h	h	h	h	b	b	h	h	a	h	b	b	h	h	h	b	a	a	-	h	a	h
LG7	M0315	82.369	Contig1229:26643:26429	2253752.fasta.result.contigs.fa_2	167	h	h	a	b	b	h	-	-	h	h	h	h	h	h	h	h	h	h	h	-	b	b	h	b	h	h	b	b	b	h	a	b	b	-	h	h	b	b	a	a	h	-	a	-
LG7	M0683	82.759	Contig697:19766:19330	1008322.fasta.result.contigs.fa_1	306	-	-	-	h	h	h	a	h	h	-	b	b	h	h	h	h	h	h	h	h	h	h	h	b	a	h	h	b	h	h	a	h	b	b	-	h	b	b	a	a	h	h	a	a
LG7	M1355	83.003	Contig1229:61301:61129	506834.fasta.result.contigs.fa_2	73	b	h	a	h	b	h	a	h	h	h	b	h	h	h	h	h	h	a	h	b	h	h	h	b	h	h	b	b	b	h	h	b	b	b	b	h	-	b	-	a	h	h	a	a
LG7	M1897	83.345	Contig1336:6245:6730	1595759.fasta.result.contigs.fa_1	346	b	a	h	b	-	h	-	h	h	h	b	-	h	h	h	h	a	h	h	b	h	h	h	b	h	h	b	b	b	h	h	b	-	h	h	h	-	b	a	a	h	-	a	-
LG7	M0545	83.581	Contig376:53609:53452	259963.fasta.result.contigs.fa_2	65	h	h	h	b	b	h	h	h	h	h	-	b	h	h	h	h	h	a	h	-	h	h	h	b	h	h	b	b	b	h	a	b	b	b	h	h	b	-	a	a	h	h	h	a
LG7	M2001	84.025	Contig1300:60365:59904	1800182.fasta.result.contigs.fa_1	62	b	h	h	h	b	h	h	h	h	h	-	-	h	h	-	b	h	h	h	h	h	a	h	b	h	h	b	b	b	h	h	-	h	b	-	h	b	-	a	a	h	h	a	a
LG7	M1442	84.323	Contig2685:30912:31234	81624.fasta.result.contigs.fa_1	74	h	h	h	b	b	h	a	b	h	h	b	h	a	h	-	h	h	a	h	h	h	h	h	h	-	h	-	b	b	h	a	b	b	b	h	h	b	b	a	a	h	h	a	a
LG7	M1612	84.614	Contig1137:56602:56164	513165.fasta.result.contigs.fa_1	365	h	a	-	b	-	h	a	h	h	h	-	b	h	h	h	h	h	h	-	-	h	a	h	b	-	h	b	b	-	b	a	b	b	h	h	h	h	b	a	a	h	h	-	-
LG7	M1000	85.051	Contig428:138607:138213	1805979.fasta.result.contigs.fa_1	92	h	a	a	b	b	h	a	-	h	h	h	b	h	h	h	h	h	h	h	-	h	a	h	b	-	h	b	b	b	h	a	b	-	b	h	h	b	b	a	a	h	h	a	a
LG7	M0016	85.288	Contig4603:799:522	606957.fasta.result.contigs.fa_1	163	b	a	-	b	h	h	a	h	-	h	b	b	h	h	h	h	-	-	h	b	h	-	h	b	-	h	b	b	-	h	a	b	b	b	-	-	b	h	a	-	h	h	a	a
LG7	M1037	85.73	Contig1101:40482:40934	260419.fasta.result.contigs.fa_1	337	h	a	a	h	-	a	a	h	h	h	h	b	h	h	h	h	h	h	h	b	h	a	-	b	h	h	-	h	h	h	a	-	b	b	h	h	b	b	a	a	h	h	a	a
LG7	M1038	85.763	Contig1101:40482:40934	260419.fasta.result.contigs.fa_1	340	h	-	a	-	-	a	a	h	-	h	h	b	h	h	h	h	h	h	h	b	h	a	h	b	h	h	b	h	-	h	a	-	b	-	h	h	b	b	a	a	h	h	-	a
LG7	M1047	86.165	Contig133:102000:102412	1380361.fasta.result.contigs.fa_1	298	-	h	h	b	h	h	a	h	h	h	b	-	-	h	h	h	h	a	h	h	b	a	h	-	h	h	b	b	b	h	a	b	b	b	h	h	b	b	a	a	-	h	a	a
LG7	M1546	86.458	Contig574:3632:3173	200142.fasta.result.contigs.fa_1	326	b	a	a	-	-	-	h	h	-	h	b	h	h	h	h	b	h	h	h	b	b	h	h	b	h	h	b	b	-	h	-	b	b	b	h	h	h	b	a	a	h	h	a	a
LG7	M1230	86.572	Contig133:102587:102409	2279478.fasta.result.contigs.fa_2	159	-	h	-	b	h	h	-	h	h	h	b	-	h	b	h	h	h	-	h	b	b	h	h	b	h	h	b	b	b	h	h	h	b	b	h	h	h	b	h	a	h	h	a	a
LG7	M0687	87.072	Contig1429:20006:20180	1386819.fasta.result.contigs.fa_2	106	-	h	h	b	h	h	h	h	h	h	-	b	h	h	h	h	b	a	-	b	b	h	h	b	h	h	b	b	h	h	a	b	b	b	h	h	b	b	h	-	h	h	a	a
LG7	M0421	87.409	Contig289:86483:86073	2484834.fasta.result.contigs.fa_1	104	b	a	-	h	b	h	h	h	h	h	h	b	h	-	h	b	h	a	-	-	h	h	h	b	h	h	b	b	b	h	a	h	b	b	h	h	b	b	a	-	h	h	h	a
LG7	M0737	87.725	Contig1586:36198:36648	789702.fasta.result.contigs.fa_1	351	b	h	h	h	h	h	a	h	h	h	b	b	h	h	h	b	h	a	h	b	-	a	h	b	h	h	b	-	h	h	a	b	b	b	h	h	-	b	a	a	h	h	a	a
LG7	M0312	87.903	Contig1916:1345:914	1791136.fasta.result.contigs.fa_1	347	-	-	h	b	b	h	a	h	h	h	b	b	h	h	b	b	h	a	h	b	h	a	h	-	-	h	b	b	-	h	a	b	b	b	h	-	b	b	a	-	h	b	a	a
LG7	M0313	88.052	Contig1916:1345:914	1791136.fasta.result.contigs.fa_1	412	h	-	h	b	b	h	a	h	h	h	b	b	h	h	h	b	h	a	h	b	h	a	h	-	-	h	b	h	-	-	a	h	b	b	h	-	b	b	-	-	h	b	a	a
LG7	M1084	88.485	Contig1154:24432:24055	23797.fasta.result.contigs.fa_1	80	b	a	a	h	h	h	a	h	h	h	b	h	h	h	h	-	h	a	h	b	b	h	h	-	-	h	b	b	b	a	-	b	b	h	h	h	b	b	a	a	h	h	a	a
LG7	M0573	88.914	Contig1276:101555:101134	2247310.fasta.result.contigs.fa_1	334	b	h	a	b	b	h	h	h	-	-	h	b	h	h	h	b	h	a	h	b	b	h	h	b	h	h	b	b	-	h	-	-	-	b	h	h	b	h	a	h	h	h	a	a
LG7	M1751	89.27	Contig540:16551:16711	369345.fasta.result.contigs.fa_2	79	-	a	-	-	-	h	a	h	-	-	b	b	h	h	h	b	h	-	h	h	b	a	-	b	b	h	b	b	b	h	-	b	b	b	h	h	b	b	a	a	h	h	a	a
LG7	M1750	89.571	Contig540:16551:16711	369345.fasta.result.contigs.fa_2	29	-	a	-	-	h	h	a	h	h	h	b	b	h	h	h	b	h	-	h	b	b	a	a	b	b	h	b	b	b	h	-	b	b	-	h	h	b	b	a	a	h	h	a	a
LG7	M1719	89.936	Contig289:44395:44570	1369125.fasta.result.contigs.fa_2	116	-	h	h	b	-	h	a	h	h	h	b	b	b	-	h	b	h	a	h	b	b	-	h	b	h	h	b	b	b	h	a	h	b	-	h	h	b	b	a	a	-	h	h	a
LG7	M1718	90.089	Contig289:44395:44570	1369125.fasta.result.contigs.fa_2	70	h	h	h	b	-	h	a	h	h	h	b	b	b	-	h	b	h	a	h	b	b	h	h	b	h	h	b	h	-	h	a	h	b	h	h	h	b	b	a	a	-	h	a	a
LG7	M0354	90.352	Contig6569:3527:3994	1009566.fasta.result.contigs.fa_1	376	b	h	h	h	b	h	a	h	h	h	b	-	h	h	h	b	h	h	h	-	b	a	h	-	-	h	b	b	b	h	a	b	-	b	h	h	-	b	a	a	h	b	a	h
LG7	M0300	90.569	Contig3256:23406:23825	1391509.fasta.result.contigs.fa_1	413	b	h	h	b	b	h	a	h	h	h	b	h	h	h	h	b	h	h	h	b	-	h	h	h	h	h	b	b	h	h	a	b	h	b	h	h	b	b	h	a	h	h	a	a
LG7	M0299	90.797	Contig3256:23406:23825	1391509.fasta.result.contigs.fa_1	103	-	h	h	b	h	-	a	h	h	-	b	-	h	h	h	-	h	a	h	b	h	h	h	h	h	h	b	b	h	h	a	b	h	b	-	h	b	b	-	-	h	h	a	a
LG7	M0704	90.955	Contig2490:43772:43385	2961289.fasta.result.contigs.fa_1	63	b	a	-	b	-	h	-	h	h	h	-	-	h	h	h	-	h	h	h	b	b	a	h	h	h	h	b	b	h	h	a	b	b	b	h	h	b	b	a	-	h	h	a	a
LG7	M0475	91.574	Contig3124:13622:14054	2204943.fasta.result.contigs.fa_1	332	b	a	a	b	b	-	a	h	h	h	h	b	h	h	h	h	h	a	-	b	b	h	b	b	h	h	b	b	-	h	a	-	b	-	h	h	b	b	a	-	h	h	-	a
LG7	M0474	91.671	Contig3124:13622:14054	2204943.fasta.result.contigs.fa_1	293	b	a	a	b	b	-	a	h	h	h	h	b	h	h	h	h	h	a	-	b	b	h	b	b	-	h	b	b	-	h	a	h	b	-	h	h	b	b	a	a	h	h	a	a
LG7	M0132	92.028	Contig1200:33023:32853	1394090.fasta.result.contigs.fa_2	97	b	h	a	b	b	h	-	-	h	h	b	b	h	h	h	b	h	-	-	b	h	h	h	b	h	h	b	b	h	h	h	h	b	b	h	h	h	b	a	-	h	h	-	a
LG7	M0408	92.295	Contig1429:23829:24268	1788517.fasta.result.contigs.fa_1	395	b	h	a	b	b	h	h	h	h	h	b	-	h	h	h	b	h	a	h	h	b	a	h	b	h	h	h	b	h	h	a	b	b	b	h	h	-	h	a	a	h	h	h	a
LG7	M2003	92.752	Contig3218:31077:30659	2302563.fasta.result.contigs.fa_1	316	-	a	a	b	h	h	-	h	h	h	h	b	h	h	h	b	h	h	-	b	b	h	h	b	h	h	b	h	h	h	a	b	-	b	h	h	b	h	a	a	h	h	a	a
LG7	M0731	92.998	Contig540:45895:46071	421252.fasta.result.contigs.fa_2	79	h	a	h	b	h	h	h	h	h	h	-	b	h	h	h	b	h	h	h	b	b	-	h	h	h	h	b	b	h	h	a	-	b	h	h	h	b	h	a	a	h	h	a	a
LG7	M1296	93.403	Contig1586:27305:27740	39749.fasta.result.contigs.fa_1	323	h	h	a	-	-	h	h	h	h	h	b	b	h	h	h	b	h	-	h	h	b	h	h	b	h	h	b	b	h	h	a	b	b	b	-	h	b	-	-	h	h	h	a	-
LG7	M2050	93.588	Contig1586:4609:5033	2291032.fasta.result.contigs.fa_1	120	b	h	h	h	b	h	h	h	-	-	b	b	h	h	h	-	h	a	h	b	b	h	h	b	h	h	-	b	h	h	a	b	b	b	-	h	b	b	h	a	h	h	h	-
LG7	M1806	93.995	Contig1916:17568:17735	575820.fasta.result.contigs.fa_2	101	b	h	a	b	h	h	a	h	h	h	h	b	h	h	h	-	h	a	h	h	b	a	h	b	-	h	h	b	h	h	a	b	-	h	h	h	-	b	a	a	-	h	a	a
LG7	M1185	94.241	Contig1312:45922:45511	13331.fasta.result.contigs.fa_1	183	-	a	h	h	h	h	a	h	h	h	-	b	h	h	h	h	h	a	h	b	b	a	h	h	h	h	-	b	a	h	a	b	-	h	-	h	b	b	a	a	h	h	-	a
LG7	M1627	94.685	Contig3093:8941:8500	2262341.fasta.result.contigs.fa_1	298	b	a	a	b	h	h	a	h	h	h	b	b	b	h	h	h	h	a	h	b	b	a	h	b	h	h	b	b	h	h	a	b	b	h	h	h	b	b	-	-	h	h	h	h
LG7	M1539	94.867	Contig2490:12655:12192	31683.fasta.result.contigs.fa_1	401	h	a	a	-	b	h	-	h	h	-	b	b	h	h	h	h	h	h	-	b	b	a	h	b	h	h	b	b	h	h	a	h	b	b	-	h	-	b	a	a	h	h	a	a
LG7	M1538	95.338	Contig2490:12655:12192	31683.fasta.result.contigs.fa_1	314	h	a	a	h	b	h	-	h	h	-	b	h	h	h	b	h	h	h	h	b	b	a	h	b	h	h	b	b	h	h	a	-	b	b	h	h	b	b	a	a	h	h	a	a
LG7	M0535	95.521	Contig1916:10984:11168	192533.fasta.result.contigs.fa_2	121	h	a	h	b	b	h	h	h	h	h	h	b	h	h	-	b	h	h	h	b	b	h	-	h	h	h	-	b	h	h	a	b	b	b	h	h	b	b	h	a	-	h	-	a
LG7	M0103	95.812	Contig1858:745:577	52988.fasta.result.contigs.fa_1	361	-	h	-	b	b	h	h	h	h	b	b	b	h	h	h	b	h	h	b	-	b	a	h	b	h	h	b	h	h	h	h	b	b	-	h	b	b	b	a	-	h	-	a	a
LG7	M1549	96.208	Contig1109:67779:68041	275802.fasta.result.contigs.fa_1	297	b	-	-	h	b	h	-	h	-	h	b	b	h	h	-	b	h	a	-	h	b	-	h	h	h	h	b	b	h	h	a	b	-	b	h	h	b	b	-	-	h	-	a	-
LG7	M1082	96.56	Contig3093:33437:33902	2978814.fasta.result.contigs.fa_1	351	b	a	-	-	b	h	h	h	h	h	b	b	h	h	-	b	h	h	-	b	h	a	-	b	h	h	-	b	h	-	a	b	b	b	h	-	b	b	a	a	h	-	a	a
LG7	M1083	96.923	Contig3093:33437:33902	2978814.fasta.result.contigs.fa_1	377	b	a	-	-	b	h	h	h	-	h	b	b	h	h	h	b	h	h	h	b	h	-	-	b	h	h	-	b	b	-	a	b	b	b	h	h	b	b	a	a	h	-	a	a
LG7	M0923	97.523	Contig3218:2423:2225	1764961.fasta.result.contigs.fa_2	55	-	h	a	b	b	h	a	h	h	h	b	b	h	h	h	b	h	-	a	b	-	h	-	h	h	h	h	b	h	h	h	b	h	b	h	h	b	h	-	a	h	h	a	a
LG7	M1131	98.139	Contig3093:10415:10760	75226.fasta.result.contigs.fa_1	209	b	h	h	b	h	h	a	h	h	-	b	b	h	h	h	h	h	-	h	b	b	a	h	h	-	h	b	b	h	h	h	-	b	h	h	h	b	b	h	a	h	h	h	a
LG7	M1270	99.14	Contig1312:54925:54509	1438519.fasta.result.contigs.fa_1	184	b	a	-	-	b	h	-	h	h	h	b	-	-	h	h	b	h	h	h	b	-	a	-	b	h	h	b	b	h	b	a	h	b	b	-	h	b	b	a	a	h	h	h	-
LG7	M0607	99.56	Contig6569:1749:2209	1390436.fasta.result.contigs.fa_1	353	-	a	h	b	b	h	a	h	h	-	b	b	h	h	h	b	h	h	h	b	b	a	-	b	-	h	b	b	b	h	h	b	b	b	h	h	b	b	a	-	-	h	-	a
LG8	M0742	0	Contig610:45787:45347	1489626.fasta.result.contigs.fa_1	53	h	h	h	h	b	h	h	h	h	b	h	a	h	h	h	b	h	b	h	h	h	a	h	h	-	b	a	b	h	a	b	a	h	h	h	h	h	h	h	h	h	h	h	a
LG8	M1748	2.844	Contig610:74177:73808	281803.fasta.result.contigs.fa_1	235	b	h	b	h	b	h	h	h	b	b	h	h	h	h	h	-	-	b	h	-	h	a	h	h	a	b	a	b	h	-	b	a	h	h	h	h	h	h	h	h	h	h	h	a
LG8	M1749	3.49	Contig610:74177:73808	281803.fasta.result.contigs.fa_1	271	b	h	b	-	b	h	h	h	b	b	h	h	h	h	h	b	-	b	h	b	h	a	h	h	a	b	-	b	h	h	b	a	h	h	h	h	h	-	h	h	h	h	h	a
LG8	M0397	5.381	Contig700:26508:26075	1393054.fasta.result.contigs.fa_1	356	h	h	b	-	-	h	h	h	b	b	a	a	h	h	h	b	a	b	h	b	h	-	h	h	h	b	a	b	h	-	b	-	h	h	h	h	b	h	h	h	h	h	h	h
LG8	M0396	5.571	Contig700:26508:26075	1393054.fasta.result.contigs.fa_1	344	h	h	b	-	-	h	h	a	b	b	a	a	h	h	h	b	a	b	h	b	h	-	h	h	h	b	a	b	h	-	b	-	h	h	h	h	b	h	h	h	h	h	h	h
LG8	M0232	7.705	Contig1187:48018:47815	50551.fasta.result.contigs.fa_2	140	b	-	b	h	h	h	h	h	b	b	a	a	h	h	h	b	-	b	-	b	h	a	h	h	h	h	h	b	a	-	h	a	-	-	h	h	h	h	-	h	-	h	h	h
LG8	M1024	8.745	Contig256:84437:84792	83917.fasta.result.contigs.fa_1	43	-	h	b	h	h	h	h	-	h	h	a	a	h	h	h	h	h	b	h	-	h	-	h	-	h	-	h	b	h	a	b	a	h	h	h	h	a	h	h	h	h	h	h	h
LG8	M1672	9.952	Contig835:33327:33706	1004880.fasta.result.contigs.fa_1	79	b	a	-	h	h	h	-	h	h	b	a	h	h	a	h	b	a	h	h	h	h	h	h	h	-	b	a	h	h	h	h	a	h	h	a	h	h	h	a	h	h	h	h	a
LG8	M0083	11.459	Contig6811:4703:4395	1596788.fasta.result.contigs.fa_1	12	b	a	-	h	h	h	h	h	h	h	a	a	h	h	h	h	a	-	h	-	-	-	h	h	h	-	a	b	h	-	b	a	h	h	a	h	h	h	h	h	h	h	h	a
LG8	M1995	12.89	Contig256:119017:118666	1384671.fasta.result.contigs.fa_1	31	h	h	b	h	b	h	h	h	b	b	a	h	h	h	h	b	a	h	h	b	h	a	h	h	-	b	-	b	h	-	b	h	h	h	h	h	h	h	h	h	h	h	h	h
LG8	M1996	12.937	Contig256:119017:118666	1384671.fasta.result.contigs.fa_1	38	h	h	b	h	b	h	h	h	b	b	a	h	h	h	h	b	a	h	h	b	h	a	h	h	h	b	-	b	h	-	b	h	h	h	-	h	h	h	h	h	h	h	h	h
LG8	M0119	14.283	Contig6440:2700:3058	504553.fasta.result.contigs.fa_1	454	h	a	b	h	h	h	-	h	b	b	a	a	h	h	-	-	h	h	h	b	h	h	h	h	h	b	a	b	b	h	b	h	h	h	h	a	h	h	-	h	b	-	h	a
LG8	M0118	14.438	Contig6440:2700:3058	504553.fasta.result.contigs.fa_1	386	h	a	h	h	h	h	h	h	b	b	a	a	h	h	-	-	h	-	h	b	h	h	-	h	h	b	a	b	b	h	b	h	h	-	h	a	h	h	-	h	b	-	h	a
LG8	M0656	15.398	Contig6370:1191:771	2491408.fasta.result.contigs.fa_1	293	-	h	b	b	b	h	b	a	b	b	a	-	h	h	h	b	a	h	h	b	h	h	-	h	h	b	a	b	-	h	-	a	h	h	a	h	-	h	a	h	a	h	h	a
LG8	M1703	16.575	Contig1917:23129:23547	134585.fasta.result.contigs.fa_1	316	b	-	b	-	b	h	h	a	h	b	a	a	h	h	h	b	a	h	h	b	h	a	h	h	h	b	a	b	h	h	b	-	h	h	a	a	h	h	-	-	h	h	-	h
LG8	M1704	17.151	Contig1917:23129:23547	134585.fasta.result.contigs.fa_1	361	b	a	b	-	b	h	h	a	h	b	a	a	h	h	h	b	a	h	h	b	h	a	h	h	h	b	a	b	h	h	h	a	h	h	a	a	h	h	a	-	h	h	h	h
LG8	M0373	17.904	Contig311:10815:10621	2465802.fasta.result.contigs.fa_2	135	b	-	b	h	h	h	h	a	b	b	a	h	h	a	h	b	h	b	h	b	h	a	h	h	h	-	-	-	h	a	-	a	h	-	a	h	h	h	-	h	h	h	h	a
LG8	M1961	19.048	Contig856:11896:11496	2472109.fasta.result.contigs.fa_1	276	h	a	h	h	b	h	h	a	b	b	a	a	h	-	h	h	h	h	-	b	h	a	h	h	h	-	a	b	h	-	-	-	h	h	a	a	h	h	a	h	h	h	h	a
LG8	M0357	20.365	Contig3693:1358:893	1396483.fasta.result.contigs.fa_1	204	b	-	h	-	h	b	h	a	-	b	a	a	h	a	h	b	a	b	h	b	h	h	h	h	h	b	a	b	h	h	h	a	h	-	a	a	h	h	-	h	h	h	h	a
LG8	M0358	21.509	Contig3693:1358:893	1396483.fasta.result.contigs.fa_1	333	-	h	h	h	h	h	h	a	b	b	a	h	h	a	h	b	a	-	-	b	h	h	h	h	h	-	-	b	b	h	b	a	-	h	a	a	h	h	a	h	h	h	h	a
LG8	M0872	22.315	Contig1756:20284:19846	419487.fasta.result.contigs.fa_1	342	b	a	-	h	h	b	h	h	-	h	a	a	h	a	h	b	a	-	h	b	h	h	h	h	h	h	h	b	h	h	b	h	h	h	a	a	h	h	a	a	h	h	h	a
LG8	M0615	23.529	Contig359:76464:76110	2240856.fasta.result.contigs.fa_1	14	b	a	b	h	b	b	-	h	b	b	a	a	h	-	h	b	h	b	h	b	h	a	-	h	-	b	h	b	h	h	b	a	b	h	h	a	h	h	-	h	h	h	h	a
LG8	M0614	23.665	Contig359:76464:76110	2240856.fasta.result.contigs.fa_1	6	b	a	b	h	b	b	-	h	b	b	a	a	h	-	h	b	h	b	h	-	h	a	h	h	-	b	h	b	h	h	b	a	b	h	h	a	h	h	-	h	h	h	h	a
LG8	M0044	24.509	Contig359:10122:9705	1812550.fasta.result.contigs.fa_1	274	b	a	b	h	h	-	h	a	b	b	a	h	h	a	h	b	h	b	h	b	h	-	h	h	-	b	h	b	h	h	b	h	b	a	a	h	h	h	a	a	h	h	h	a
LG8	M0046	24.834	Contig359:10122:9705	1812550.fasta.result.contigs.fa_1	377	b	-	b	h	h	h	h	a	b	-	a	h	h	-	h	b	h	b	-	b	h	-	h	h	-	b	h	b	h	h	b	h	b	a	a	-	h	h	a	-	h	h	h	a
LG8	M0045	25.095	Contig359:10122:9705	1812550.fasta.result.contigs.fa_1	322	b	-	b	h	h	h	h	-	b	-	a	h	h	-	h	b	h	b	-	b	h	-	h	h	-	b	h	b	h	h	b	h	b	a	a	h	h	h	a	-	h	h	h	a
LG8	M0649	26.139	Contig951:34684:35085	1848916.fasta.result.contigs.fa_1	119	b	h	h	h	b	-	-	a	b	b	a	h	h	h	h	b	a	-	h	b	h	h	h	h	h	b	h	b	b	h	h	a	b	h	a	a	h	h	-	a	h	h	h	a
LG8	M1447	26.57	Contig1801:20827:21155	135060.fasta.result.contigs.fa_1	12	b	a	b	h	b	b	h	h	b	b	h	a	h	a	h	b	a	h	h	b	h	h	h	h	h	b	h	b	h	h	b	a	b	h	a	h	h	h	-	a	h	h	h	h
LG8	M1017	27.059	Contig4797:246:563	2968813.fasta.result.contigs.fa_1	417	-	h	b	h	h	b	-	h	-	-	-	a	h	h	h	h	a	b	h	-	h	a	h	h	-	b	h	b	b	h	b	a	b	h	h	-	h	h	a	h	h	h	h	h
LG8	M0612	27.403	Contig898:31187:31524	1740159.fasta.result.contigs.fa_1	181	b	-	b	h	b	b	h	-	b	-	a	-	h	a	h	-	a	b	h	b	h	-	h	h	h	b	h	b	b	h	b	-	b	h	h	a	h	h	h	a	h	-	h	-
LG8	M0594	28.028	Contig288:15984:15801	433154.fasta.result.contigs.fa_2	81	b	-	h	h	h	b	h	a	b	-	a	a	h	-	h	h	a	b	h	h	h	h	h	h	h	b	h	b	h	h	b	a	-	h	-	-	h	h	-	a	h	h	h	a
LG8	M0219	28.632	Contig459:83166:83380	2174367.fasta.result.contigs.fa_2	200	b	h	b	h	-	b	h	h	b	b	a	a	h	a	h	-	a	-	h	b	h	a	h	h	a	b	h	b	b	h	b	-	b	h	a	h	h	h	a	-	h	h	h	a
LG8	M0218	28.704	Contig459:83166:83380	2174367.fasta.result.contigs.fa_2	142	b	h	b	h	-	b	h	h	-	b	a	a	h	a	h	h	a	-	h	b	h	a	h	h	-	b	h	b	b	h	b	-	b	h	a	h	h	h	a	-	h	h	h	a
LG8	M0217	28.901	Contig459:83166:83380	2174367.fasta.result.contigs.fa_2	72	b	h	b	h	-	b	h	h	b	b	a	a	h	a	h	h	a	-	h	b	h	a	h	h	a	b	h	b	b	h	b	-	b	h	a	-	h	h	a	a	h	h	h	a
LG8	M0314	29.246	Contig885:31214:30910	2172096.fasta.result.contigs.fa_1	406	b	h	h	h	b	-	-	-	-	b	h	a	h	h	b	b	a	b	h	b	h	a	h	h	h	-	-	b	b	h	b	a	b	h	a	a	h	h	a	a	h	h	h	a
LG8	M1051	29.671	Contig1465:17344:17814	1401273.fasta.result.contigs.fa_1	371	b	h	h	h	b	b	-	h	b	-	h	a	a	a	b	b	a	h	h	b	h	-	h	h	h	h	h	b	b	h	b	h	b	h	a	a	h	h	a	a	h	h	h	h
LG8	M1653	30.427	Contig61:14869:14578	282258.fasta.result.contigs.fa_1	351	h	h	h	h	b	-	b	a	b	h	h	a	a	h	b	b	a	b	a	h	h	h	h	h	h	b	h	b	h	h	h	a	b	h	a	a	h	h	a	a	h	h	h	a
LG8	M1651	30.598	Contig61:14869:14578	282258.fasta.result.contigs.fa_1	296	h	h	h	h	b	b	-	a	b	h	h	a	a	h	b	b	a	b	a	h	h	-	h	h	h	b	h	-	-	a	h	a	b	h	a	a	h	h	a	a	h	h	h	a
LG8	M1652	30.705	Contig61:14869:14578	282258.fasta.result.contigs.fa_1	326	h	h	h	h	b	b	-	a	b	h	h	a	a	-	b	b	a	-	a	h	h	-	a	h	h	b	-	b	h	-	h	a	b	h	a	a	h	h	a	a	h	h	h	a
LG8	M0526	31.453	Contig6832:350:372	2971217.fasta.result.contigs.fa_1	230	h	a	b	h	h	h	h	h	b	h	a	a	h	h	b	b	a	h	h	b	h	-	-	-	h	b	h	b	b	-	-	a	-	h	-	-	h	h	a	-	-	-	h	h
LG8	M0582	31.788	Contig2611:22925:22511	2913711.fasta.result.contigs.fa_1	237	b	h	b	h	b	b	h	h	b	b	h	h	a	a	-	b	a	b	h	-	h	a	h	h	h	b	h	b	-	-	b	h	b	h	a	a	h	h	-	a	h	h	h	a
LG8	M1238	31.963	Contig1465:50151:49799	71976.fasta.result.contigs.fa_1	32	b	a	h	h	b	h	h	h	b	b	h	a	a	a	b	b	a	b	h	b	h	a	h	h	h	b	h	b	b	h	b	a	b	h	a	a	h	h	h	a	h	h	h	a
LG8	M1435	32.326	Contig1410:4744:4273	2971050.fasta.result.contigs.fa_1	436	b	a	h	h	b	b	-	a	b	h	a	-	h	a	-	b	a	b	h	-	h	-	h	h	-	b	h	b	b	h	b	a	b	h	a	a	h	h	a	a	h	h	h	a
LG8	M1433	32.538	Contig1410:4744:4273	2971050.fasta.result.contigs.fa_1	331	b	a	h	h	b	b	-	a	b	h	a	-	h	a	-	b	a	b	h	h	h	h	h	h	-	b	h	b	b	h	b	a	b	h	a	a	h	h	a	a	h	h	h	a
LG8	M0608	32.899	Contig1546:1675:1211	1422061.fasta.result.contigs.fa_1	87	-	h	-	h	-	h	h	-	b	b	a	a	-	h	h	h	h	b	h	b	h	h	h	h	h	-	h	b	b	-	b	a	-	h	a	a	h	h	h	-	-	h	h	-
LG8	M0646	33.287	Contig3734:868:1313	1586383.fasta.result.contigs.fa_1	328	b	h	-	h	b	-	h	-	b	b	h	a	h	h	b	b	a	h	h	b	h	a	h	h	-	b	h	b	b	-	b	h	h	h	a	a	h	h	a	a	h	-	h	a
LG8	M1195	33.619	Contig652:10180:10531	445593.fasta.result.contigs.fa_1	152	h	a	-	h	b	h	a	a	b	h	a	a	a	h	h	b	a	h	h	b	h	a	h	h	h	-	h	-	h	-	b	a	b	-	a	a	h	h	a	a	h	h	a	a
LG8	M0583	33.912	Contig2611:22925:22511	2913711.fasta.result.contigs.fa_1	404	h	-	-	h	b	h	h	a	h	-	a	a	a	a	h	h	a	b	h	h	h	a	h	h	h	b	h	b	-	h	b	a	b	h	a	a	h	h	a	a	h	h	h	a
LG8	M0911	34.295	Contig1465:11485:11938	506405.fasta.result.contigs.fa_1	373	b	h	b	h	h	-	-	-	h	b	h	a	h	a	-	b	a	h	h	b	h	h	h	h	-	b	h	b	b	h	-	-	b	h	a	-	h	h	a	a	h	h	-	-
LG8	M0910	34.427	Contig1465:11485:11938	506405.fasta.result.contigs.fa_1	355	b	h	b	h	h	-	-	-	h	b	h	a	h	a	-	b	a	h	h	b	h	h	h	h	-	b	h	b	b	h	-	-	b	h	a	h	h	h	a	a	h	h	-	-
LG8	M0653	34.789	Contig212:7450:7247	2461699.fasta.result.contigs.fa_2	94	-	h	b	h	h	b	h	-	-	b	h	a	a	a	h	b	a	b	h	b	h	h	h	h	h	h	-	b	b	h	b	h	-	-	-	a	h	h	a	a	h	h	a	a
LG8	M0654	34.791	Contig212:7450:7247	2461699.fasta.result.contigs.fa_2	123	-	h	b	h	-	b	h	-	b	b	h	a	a	a	h	b	a	b	h	b	h	h	h	h	h	h	-	b	b	h	b	h	-	-	a	-	h	h	a	a	h	h	a	a
LG8	M0546	35.09	Contig1925:16792:16375	262423.fasta.result.contigs.fa_1	397	-	a	h	h	-	-	h	a	-	-	h	a	a	a	h	h	a	b	h	b	h	a	h	h	h	-	h	b	-	-	b	a	b	h	a	a	h	h	a	-	h	h	h	a
LG8	M1772	35.326	Contig2611:8179:7747	1510754.fasta.result.contigs.fa_1	385	b	h	b	h	b	b	h	-	b	b	a	a	a	-	-	-	a	b	h	-	h	a	h	h	h	b	-	b	b	h	b	a	b	h	h	a	h	h	h	a	h	h	-	a
LG8	M1771	35.441	Contig2611:8179:7747	1510754.fasta.result.contigs.fa_1	315	b	h	b	h	b	b	h	a	-	b	a	a	a	-	-	b	a	b	h	-	-	a	h	h	h	b	h	b	b	h	b	a	b	h	h	a	h	h	-	a	h	h	h	a
LG8	M1480	35.867	Contig3931:20705:20230	1575886.fasta.result.contigs.fa_1	335	b	h	b	h	-	h	h	a	b	b	h	h	a	a	h	-	h	b	h	b	h	a	h	h	h	b	h	b	b	h	h	a	b	h	a	a	h	h	a	a	h	h	h	h
LG8	M0066	36.317	Contig7611:435:903	558832.fasta.result.contigs.fa_1	208	-	h	b	h	b	b	h	h	b	b	h	a	a	a	b	h	a	b	h	b	h	a	h	h	h	-	h	-	-	h	b	-	b	h	a	a	h	h	h	a	h	h	h	h
LG8	M0067	36.397	Contig7611:435:903	558832.fasta.result.contigs.fa_1	449	-	h	b	h	b	-	h	h	b	b	h	a	a	-	b	-	h	b	h	b	h	a	h	h	-	b	h	-	b	h	b	h	b	h	a	-	h	h	a	h	h	h	h	a
LG8	M2033	36.58	Contig3707:6804:6958	1378579.fasta.result.contigs.fa_1	332	h	a	b	h	b	b	h	a	b	h	a	a	-	a	b	-	h	h	h	h	h	h	h	h	h	b	h	b	-	h	b	h	b	h	a	-	h	h	a	a	h	h	h	a
LG8	M0029	36.861	Contig1837:1204:1484	1350049.fasta.result.contigs.fa_1	41	b	a	b	h	h	h	h	-	b	b	h	a	a	h	b	b	a	h	h	h	h	h	h	h	h	b	h	b	h	h	b	h	b	h	a	a	h	h	a	a	h	h	h	a
LG8	M1119	37.226	Contig1837:3743:3345	2335200.fasta.result.contigs.fa_1	98	b	h	b	h	b	h	h	a	b	b	h	a	a	-	b	h	a	h	h	-	h	h	h	h	h	b	h	b	b	h	-	h	b	h	a	a	h	h	-	a	h	h	h	a
LG8	M1120	37.299	Contig1837:3743:3345	2335200.fasta.result.contigs.fa_1	166	h	h	b	-	b	h	-	-	b	b	-	a	a	h	b	b	a	h	h	h	h	h	h	h	h	b	h	b	-	h	-	h	b	h	a	a	h	h	-	a	h	h	h	a
LG8	M1979	37.69	Contig6577:1137:1326	189995.fasta.result.contigs.fa_2	70	b	h	b	h	h	h	h	a	b	b	h	h	h	h	b	b	h	b	h	b	h	a	h	h	h	b	h	b	b	h	b	a	b	b	a	a	h	h	a	-	h	h	h	a
LG8	M0019	38.398	Contig1705:8153:8524	789869.fasta.result.contigs.fa_1	67	b	a	h	h	h	h	h	a	b	-	-	a	a	h	b	-	a	h	h	b	h	a	h	-	h	b	h	b	b	-	b	h	b	h	a	h	h	h	-	a	h	-	h	a
LG8	M0017	38.424	Contig1705:8153:8524	789869.fasta.result.contigs.fa_1	23	b	a	h	h	h	h	h	a	b	-	-	a	a	h	b	-	a	h	h	-	h	a	h	-	h	b	h	b	b	-	b	h	b	h	a	h	h	h	-	-	h	-	h	a
LG8	M0020	38.514	Contig1705:8153:8524	789869.fasta.result.contigs.fa_1	115	b	a	h	h	h	h	h	a	b	-	-	a	a	h	b	-	a	h	h	b	h	a	h	-	h	b	h	b	b	-	b	h	b	h	a	h	h	-	a	a	h	-	h	a
LG8	M0021	38.609	Contig1705:8153:8524	789869.fasta.result.contigs.fa_1	120	b	a	h	h	h	h	h	a	b	-	-	a	a	h	b	-	a	h	h	-	h	a	h	-	h	b	h	b	b	-	b	h	b	h	a	h	h	h	-	a	h	b	h	a
LG8	M0786	39.103	Contig5821:531:994	1493384.fasta.result.contigs.fa_1	235	-	-	-	h	b	b	h	h	b	b	-	-	h	a	b	b	a	h	h	b	h	a	-	h	h	-	h	b	b	h	b	a	b	-	a	a	h	h	a	a	h	b	h	a
LG8	M1659	39.65	Contig1877:21166:21350	434565.fasta.result.contigs.fa_2	77	b	h	b	h	h	b	b	h	b	h	h	a	a	a	h	b	a	b	h	b	h	-	-	h	h	b	h	b	b	h	b	a	b	h	a	a	-	h	h	a	-	b	h	a
LG8	M1657	39.671	Contig1877:21166:21350	434565.fasta.result.contigs.fa_2	61	b	h	b	h	h	b	b	h	b	-	h	a	a	a	h	b	a	b	h	b	h	h	h	h	h	b	h	b	b	h	b	a	b	h	a	a	-	h	h	a	h	b	h	a
LG8	M1656	39.708	Contig1877:21166:21350	434565.fasta.result.contigs.fa_2	54	b	h	-	h	h	b	b	h	b	-	h	a	a	a	h	b	a	b	h	b	h	-	b	h	h	b	h	b	b	h	b	a	b	h	a	a	-	h	h	a	h	b	h	a
LG8	M1930	40.163	Contig1171:16934:16519	497483.fasta.result.contigs.fa_1	74	b	h	-	h	b	b	h	h	b	b	-	a	h	h	b	b	h	h	h	h	h	h	h	h	-	b	h	b	b	h	b	a	b	h	a	-	h	h	a	a	h	b	h	a
LG8	M1929	40.188	Contig1171:16934:16519	497483.fasta.result.contigs.fa_1	14	b	h	h	h	b	b	h	h	b	b	-	a	h	h	b	b	h	-	h	h	h	-	h	h	-	b	h	b	b	h	b	a	b	h	a	-	h	h	a	a	h	b	h	a
LG8	M1222	40.554	Contig258:10091:10243	2188054.fasta.result.contigs.fa_2	31	h	a	h	h	h	-	h	-	h	b	h	a	h	a	b	b	a	b	h	-	h	a	h	h	h	-	h	b	b	h	-	a	b	h	a	a	h	h	a	-	h	b	h	a
LG8	M1784	40.789	Contig258:18467:17991	2977694.fasta.result.contigs.fa_1	27	b	a	h	h	b	h	h	h	b	b	h	a	a	h	b	b	h	b	h	b	h	a	h	h	-	b	h	b	b	h	h	-	b	h	a	a	h	h	a	a	h	b	h	h
LG8	M0460	41.036	Contig2039:6802:7207	803371.fasta.result.contigs.fa_1	110	b	a	b	h	-	b	h	a	h	b	h	a	a	a	b	b	a	b	h	h	h	h	h	h	h	b	h	h	h	h	b	-	b	h	h	a	h	h	-	-	h	-	h	a
LG8	M0241	41.532	Contig1336:34101:33616	160747.fasta.result.contigs.fa_1	309	h	h	b	h	b	-	h	h	h	b	-	a	a	a	h	h	a	h	-	-	h	-	h	h	h	-	h	b	h	-	b	a	b	h	h	a	h	h	-	a	h	h	h	a
LG8	M0242	41.715	Contig1336:34101:33616	160747.fasta.result.contigs.fa_1	349	h	h	b	h	b	h	h	-	h	b	h	a	a	a	-	h	a	h	h	b	h	a	h	h	h	b	h	b	h	h	b	a	b	h	a	a	h	h	a	a	h	-	h	a
LG8	M0243	41.805	Contig1336:34101:33616	160747.fasta.result.contigs.fa_1	373	-	h	b	h	-	h	h	h	h	b	h	a	a	a	h	h	a	h	h	-	h	a	h	h	h	b	h	b	h	h	b	a	b	h	a	a	h	h	a	a	h	h	h	a
LG8	M0244	41.828	Contig1336:34101:33616	160747.fasta.result.contigs.fa_1	411	-	h	b	h	-	h	h	a	h	b	h	a	a	a	h	h	a	-	h	-	h	a	h	h	h	b	h	b	h	h	b	a	b	h	-	a	h	h	a	a	h	h	h	a
LG8	M0240	42.212	Contig1336:34101:33616	160747.fasta.result.contigs.fa_1	238	h	h	b	h	b	-	h	h	h	b	h	h	a	-	h	h	-	b	h	-	h	h	h	h	h	b	h	b	h	h	b	a	b	h	h	a	h	h	a	a	h	h	h	a
LG8	M0962	42.402	Contig456:108227:108656	671731.fasta.result.contigs.fa_1	320	b	h	h	h	h	b	h	h	h	b	h	a	h	h	b	b	h	b	-	b	h	-	h	h	h	-	h	b	-	h	-	-	b	b	a	a	h	h	a	a	h	b	h	-
LG8	M0791	42.536	Contig2526:30348:30773	2173976.fasta.result.contigs.fa_1	282	h	h	h	h	h	h	h	a	-	b	-	-	a	a	b	b	a	b	h	b	-	h	h	h	h	b	h	-	h	h	b	a	b	h	a	a	h	h	a	a	h	b	h	h
LG8	M1711	42.754	Contig456:109094:108653	461238.fasta.result.contigs.fa_1	356	h	a	h	h	b	h	h	h	h	-	h	h	-	a	b	h	-	b	h	h	h	h	h	h	h	b	h	b	h	h	b	h	-	h	a	h	h	h	a	a	h	b	h	a
LG8	M1650	43.048	Contig3235:31719:32090	264188.fasta.result.contigs.fa_1	47	h	a	b	h	h	h	h	h	h	b	h	a	a	a	b	h	a	h	h	b	h	h	h	h	h	b	h	b	h	h	b	a	b	h	a	h	h	h	a	a	h	b	h	h
LG8	M1646	43.335	Contig353:4452:4045	231630.fasta.result.contigs.fa_1	262	-	h	-	h	b	-	h	-	h	-	h	-	h	h	b	b	a	b	h	-	h	h	h	h	h	b	h	b	h	h	b	a	b	h	a	a	h	h	a	-	h	b	h	h
LG8	M0263	43.455	Contig2222:6371:6026	1379530.fasta.result.contigs.fa_1	70	b	a	b	h	b	h	h	a	h	b	h	a	a	a	b	h	h	b	-	b	h	a	h	h	h	-	h	b	h	h	h	-	b	h	a	a	h	h	a	a	h	b	-	a
LG8	M1589	43.972	Contig1337:6358:6160	5310.fasta.result.contigs.fa_1	49	-	a	b	h	b	b	h	h	h	b	h	-	a	h	b	-	a	b	h	h	h	a	h	h	h	b	-	b	-	h	b	h	b	h	-	a	h	h	a	a	h	b	h	-
LG8	M1590	44.015	Contig1337:6358:6160	5310.fasta.result.contigs.fa_1	54	b	a	b	h	b	b	h	h	h	b	h	-	a	-	b	-	-	b	h	h	h	-	h	h	h	b	h	b	h	-	b	h	b	h	-	a	h	h	-	a	h	b	h	-
LG8	M1587	44.097	Contig1337:6358:6160	5310.fasta.result.contigs.fa_1	15	h	a	b	h	b	b	h	h	h	b	h	-	a	h	b	-	a	b	h	h	h	a	h	h	h	b	h	b	h	h	b	h	b	h	-	a	h	h	-	a	h	b	h	-
LG8	M0712	44.593	Contig5078:2584:2203	49860.fasta.result.contigs.fa_1	126	h	h	b	h	b	b	h	h	h	b	b	a	-	a	h	b	h	h	h	b	h	a	h	-	h	b	h	h	h	h	b	a	b	h	a	-	h	h	a	a	h	b	h	a
LG8	M0714	44.773	Contig5078:2584:2203	49860.fasta.result.contigs.fa_1	194	b	h	-	h	b	b	h	h	h	b	h	a	a	a	h	b	h	b	h	b	h	-	h	h	h	h	h	h	h	h	h	a	b	-	a	-	h	h	h	a	-	b	h	a
LG8	M0711	44.986	Contig5078:2584:2203	49860.fasta.result.contigs.fa_1	11	b	h	b	h	b	b	h	h	h	-	h	a	a	a	h	b	a	h	h	b	h	a	h	h	h	b	h	h	h	h	-	-	b	h	a	-	h	h	h	a	h	b	h	a
LG8	M1171	45.18	Contig1347:26884:26425	1795288.fasta.result.contigs.fa_1	435	h	a	b	h	h	-	h	h	h	b	h	a	a	a	b	b	a	b	h	b	h	a	h	h	h	b	h	b	h	h	b	a	b	a	a	a	h	h	a	a	a	h	h	-
LG8	M1170	45.241	Contig1347:26884:26425	1795288.fasta.result.contigs.fa_1	351	h	a	b	h	h	b	-	-	h	b	h	a	a	a	b	b	a	b	h	b	h	a	h	h	h	b	h	b	h	h	b	a	b	a	a	a	h	h	a	a	a	h	h	a
LG8	M1169	45.377	Contig1347:26884:26425	1795288.fasta.result.contigs.fa_1	186	h	a	b	h	h	h	h	h	h	h	h	a	a	a	b	b	a	b	h	b	h	a	h	h	-	b	-	b	h	h	b	a	b	-	a	a	h	h	-	a	-	b	h	a
LG8	M0238	45.788	Contig1336:34101:33616	160747.fasta.result.contigs.fa_1	168	h	a	b	h	h	-	h	h	h	b	h	h	a	-	-	h	h	b	h	-	h	h	h	h	h	b	h	b	h	h	b	a	b	-	a	a	h	h	a	a	a	h	h	a
LG8	M0239	45.837	Contig1336:34101:33616	160747.fasta.result.contigs.fa_1	184	h	a	b	h	h	-	h	h	h	b	h	h	a	-	-	h	-	b	h	-	h	h	h	h	h	b	h	b	h	h	b	a	b	-	a	a	h	h	a	a	a	h	h	a
LG8	M0003	46.143	Contig1222:6548:6080	36494.fasta.result.contigs.fa_1	214	h	h	b	-	b	b	-	a	h	b	h	a	h	h	b	b	a	h	h	-	h	h	h	h	h	h	h	b	b	h	b	h	b	h	a	a	h	h	a	h	h	-	h	a
LG8	M0430	46.609	Contig2227:30637:30816	45451.fasta.result.contigs.fa_2	48	b	h	b	h	h	b	h	h	b	b	-	a	a	-	b	b	a	h	-	b	h	h	h	h	h	b	h	h	-	h	h	a	b	h	a	a	h	h	-	h	h	b	h	a
LG8	M0431	46.681	Contig2227:30637:30816	45451.fasta.result.contigs.fa_2	73	b	h	b	h	h	b	h	h	b	b	h	a	a	a	b	b	a	h	-	b	h	h	h	h	h	b	h	h	h	h	h	a	b	h	a	a	h	h	-	h	h	b	h	a
LG8	M1139	46.895	Contig419:20976:20590	208912.fasta.result.contigs.fa_1	175	h	a	h	h	h	h	-	h	h	b	-	h	a	a	b	b	a	-	h	b	h	a	h	h	h	b	h	h	h	h	b	-	b	h	a	a	h	h	h	a	h	b	h	h
LG8	M1138	47.051	Contig419:20976:20590	208912.fasta.result.contigs.fa_1	43	h	h	h	h	h	h	h	h	h	b	-	h	a	-	b	b	a	b	h	b	h	a	h	h	h	b	h	h	h	h	b	a	b	h	a	a	h	h	a	a	h	b	h	h
LG8	M1852	47.298	Contig1727:31379:31566	72186.fasta.result.contigs.fa_2	120	b	h	b	h	h	h	h	a	h	b	-	h	h	h	b	-	-	b	h	-	h	h	h	h	h	b	h	h	h	h	b	h	b	h	-	a	h	h	a	-	h	b	h	-
LG8	M1849	47.388	Contig1727:31379:31566	72186.fasta.result.contigs.fa_2	60	b	h	-	h	h	h	h	a	h	b	-	h	h	h	b	-	-	b	h	b	h	h	h	h	h	b	h	h	h	h	b	-	b	h	a	a	h	h	a	h	h	b	h	-
LG8	M1472	47.592	Contig882:40766:40325	1450184.fasta.result.contigs.fa_1	338	b	h	b	h	h	-	h	a	-	b	h	a	h	a	b	b	a	-	h	b	h	h	h	h	b	b	h	h	h	h	b	a	b	-	h	a	h	h	-	a	h	h	h	a
LG8	M2025	47.819	Contig3519:3256:2832	550114.fasta.result.contigs.fa_1	353	b	-	b	h	h	h	h	h	h	b	h	a	h	h	b	h	h	b	h	b	h	h	h	h	h	h	h	h	h	h	b	a	b	h	a	a	h	h	a	a	h	b	h	a
LG8	M1221	48.133	Contig7118:2208:1774	1868808.fasta.result.contigs.fa_1	206	b	a	h	h	-	h	h	a	h	b	-	-	h	a	b	-	a	b	h	b	h	a	h	h	h	b	b	b	h	h	b	h	-	h	a	a	h	h	a	h	-	b	-	a
LG8	M0011	48.223	Contig5972:265:574	213566.fasta.result.contigs.fa_1	273	-	a	b	h	h	h	h	a	h	-	h	-	h	h	h	b	a	h	h	b	h	h	h	h	h	b	-	h	h	h	h	a	b	h	h	h	h	h	a	a	h	-	h	a
LG8	M0381	48.453	Contig7242:1394:922	50270.fasta.result.contigs.fa_1	426	-	h	h	h	h	h	h	a	h	b	h	h	h	a	b	b	-	h	h	-	h	a	h	h	-	b	h	b	b	-	-	h	b	h	-	a	h	h	a	-	-	b	h	a
LG8	M0705	48.766	Contig1234:783:937	2978896.fasta.result.contigs.fa_2	92	-	-	b	h	h	h	h	-	h	-	h	a	h	a	h	-	a	-	h	b	h	a	h	h	h	-	h	h	h	h	b	-	b	h	a	a	h	h	a	a	h	b	h	-
LG8	M0875	48.971	Contig3508:9421:9863	504657.fasta.result.contigs.fa_1	326	b	a	-	h	b	h	h	a	h	h	h	h	a	-	h	b	h	b	h	b	h	a	h	h	h	-	h	h	h	-	b	h	b	h	a	a	h	h	a	a	h	h	h	a
LG8	M0659	49.347	Contig3674:14847:14362	32210.fasta.result.contigs.fa_1	18	b	-	-	-	h	b	h	h	-	-	h	a	-	a	b	h	a	b	h	b	-	a	h	h	h	b	h	h	h	h	b	a	-	a	-	-	-	h	a	a	h	-	h	-
LG8	M1502	49.548	Contig1894:24177:24593	282277.fasta.result.contigs.fa_1	185	h	h	h	h	h	h	h	a	h	h	h	a	h	a	h	-	a	h	h	h	h	a	h	h	h	b	h	h	h	h	-	a	b	h	a	a	h	h	a	a	h	h	h	a
LG8	M0225	49.746	Contig736:76302:76719	2968633.fasta.result.contigs.fa_1	327	h	-	b	-	b	h	h	a	h	b	-	a	a	h	b	b	a	-	-	-	h	h	h	h	h	b	h	h	h	h	b	a	b	h	a	a	h	h	a	a	h	-	h	a
LG8	M1280	50.011	Contig3028:2745:3186	1622564.fasta.result.contigs.fa_1	435	h	h	b	h	h	h	h	h	-	b	h	a	a	a	h	b	h	b	h	h	h	h	h	h	h	b	h	h	h	h	b	h	h	h	a	a	h	h	a	a	a	-	h	h
LG8	M0616	50.18	Contig34:51203:50775	2483478.fasta.result.contigs.fa_1	212	h	a	b	h	-	h	h	a	h	h	h	a	-	a	h	b	a	-	h	b	h	a	h	h	h	-	h	h	h	h	b	h	b	h	a	a	h	h	-	a	h	h	h	-
LG8	M0726	50.493	Contig3674:2475:2298	211534.fasta.result.contigs.fa_2	139	-	a	b	h	h	-	h	-	h	h	h	a	-	a	b	h	h	b	h	b	h	a	h	h	a	b	h	b	h	h	b	h	b	h	a	a	h	h	a	a	h	b	h	a
LG8	M1790	50.791	Contig998:21960:22329	52538.fasta.result.contigs.fa_1	61	h	h	b	-	h	h	h	h	h	h	h	h	h	a	b	b	h	h	-	h	h	-	h	h	-	b	h	h	h	h	b	h	b	h	a	a	h	h	a	h	h	h	h	a
LG8	M1315	51.036	Contig998:21522:21875	1557346.fasta.result.contigs.fa_1	227	b	a	b	h	h	h	h	h	h	b	h	-	a	h	h	h	h	h	h	-	h	h	h	h	-	b	h	h	h	h	b	a	b	h	a	h	h	h	a	a	h	b	h	a
LG8	M1186	51.21	Contig998:37355:36963	31138.fasta.result.contigs.fa_1	74	h	a	h	h	h	h	h	a	h	h	h	a	a	h	b	h	a	b	h	h	h	h	h	h	h	b	h	h	h	h	b	a	b	h	h	-	h	h	a	a	h	b	h	h
LG8	M1625	51.591	Contig5679:1792:1368	1624542.fasta.result.contigs.fa_1	348	h	h	h	h	h	h	h	a	h	b	h	-	h	h	b	b	a	h	h	b	h	a	h	h	h	b	h	h	h	h	b	h	b	-	a	a	h	h	a	a	h	b	h	a
LG8	M1624	51.638	Contig5679:1792:1368	1624542.fasta.result.contigs.fa_1	292	h	h	h	h	h	h	h	a	h	b	h	a	h	h	b	b	a	h	h	b	h	h	h	h	h	b	h	h	h	h	b	h	b	h	a	a	h	h	a	a	h	b	h	a
LG8	M0718	52.202	Contig110:213394:213089	137386.fasta.result.contigs.fa_1	312	b	a	b	h	b	b	-	h	h	b	h	a	a	a	b	b	a	h	h	-	h	-	-	h	-	b	h	b	a	h	b	h	b	h	a	a	h	h	a	a	h	h	h	-
LG8	M0484	52.504	Contig1835:20035:20246	16459.fasta.result.contigs.fa_2	71	-	h	-	h	h	h	h	a	h	b	h	a	a	h	b	-	h	b	h	b	h	a	h	h	h	-	h	b	h	-	b	h	b	h	h	-	h	a	a	a	h	b	h	a
LG8	M0485	52.546	Contig1835:20035:20246	16459.fasta.result.contigs.fa_2	108	-	h	-	h	h	h	h	a	h	h	h	a	a	h	b	b	h	b	h	b	h	h	h	h	h	-	h	b	-	-	b	h	b	h	h	-	h	a	a	a	h	b	-	a
LG8	M0486	52.722	Contig1835:20035:20246	16459.fasta.result.contigs.fa_2	116	-	h	-	h	h	-	-	a	h	h	h	a	a	h	b	-	h	b	h	b	h	h	h	h	h	-	h	b	h	h	b	h	b	h	h	-	h	a	a	a	h	b	-	a
LG8	M1514	52.996	Contig7118:2333:2705	803621.fasta.result.contigs.fa_1	169	b	h	b	h	h	h	h	a	h	b	h	a	a	-	-	h	a	b	h	h	h	a	h	-	h	-	h	b	h	h	b	a	b	a	a	h	h	b	h	a	h	b	h	a
LG8	M0530	53.287	Contig34:513352:512979	45148.fasta.result.contigs.fa_1	44	-	h	b	h	b	b	h	a	h	h	a	a	h	h	h	h	a	h	-	-	h	a	h	h	h	b	h	h	h	h	h	h	b	h	a	a	h	h	h	a	h	h	h	a
LG8	M1789	53.628	Contig998:21960:22329	52538.fasta.result.contigs.fa_1	21	h	h	b	h	h	h	h	h	h	h	h	h	h	a	b	b	h	h	-	h	h	a	h	h	-	b	h	h	h	h	-	-	b	h	a	a	h	h	a	h	h	h	h	a
LG8	M0884	54.09	Contig5078:2712:3106	1279779.fasta.result.contigs.fa_1	191	b	-	b	h	b	-	h	h	-	h	h	-	a	a	b	b	a	h	h	b	h	h	h	h	h	b	-	h	h	a	b	a	b	h	a	h	h	h	a	a	h	b	h	a
LG8	M0883	54.187	Contig5078:2712:3106	1279779.fasta.result.contigs.fa_1	157	b	a	b	h	b	-	h	h	-	h	h	-	a	a	b	h	h	h	h	b	h	h	h	h	h	b	h	h	h	h	b	a	b	h	a	h	h	h	a	a	h	b	h	a
LG8	M1623	54.584	Contig5679:1792:1368	1624542.fasta.result.contigs.fa_1	217	h	h	h	h	h	h	h	a	h	b	h	h	h	h	b	b	a	b	h	b	h	h	h	h	h	b	h	h	h	h	b	h	b	h	a	a	h	h	-	a	h	b	h	a
LG8	M1990	55.084	Contig7567:341:772	770750.fasta.result.contigs.fa_1	171	-	a	b	h	h	h	h	h	h	b	h	-	a	a	h	b	a	b	b	b	h	a	-	h	h	-	h	h	h	h	b	a	b	h	-	a	h	h	h	-	a	b	a	a
LG8	M1261	55.642	Contig181:16826:16979	958759.fasta.result.contigs.fa_2	64	h	a	b	h	h	h	h	a	h	h	a	a	a	h	b	b	a	-	-	b	h	h	h	h	h	b	h	h	h	-	b	a	b	h	-	-	h	a	a	a	a	b	a	a
LG8	M1262	55.724	Contig181:16826:16979	958759.fasta.result.contigs.fa_2	81	h	a	b	h	h	h	h	a	h	h	a	a	a	h	b	b	a	-	-	b	h	h	h	h	h	b	h	h	h	-	b	a	b	h	-	-	h	a	a	a	a	b	a	a
LG8	M1259	55.841	Contig181:16826:16979	958759.fasta.result.contigs.fa_2	29	h	a	b	h	h	h	h	a	h	h	a	a	a	h	b	b	a	-	-	b	h	h	h	h	h	b	h	h	h	-	b	a	b	h	-	-	h	-	a	a	a	b	a	a
LG8	M1260	55.905	Contig181:16826:16979	958759.fasta.result.contigs.fa_2	51	-	a	b	h	-	h	h	a	h	h	a	a	a	h	b	b	a	-	-	b	h	h	h	h	h	b	h	h	h	-	b	a	b	h	-	-	h	a	a	a	a	b	a	a
LG8	M1187	56.706	Contig998:37355:36963	31138.fasta.result.contigs.fa_1	128	h	a	h	h	-	h	h	a	h	h	b	a	a	h	b	h	a	b	-	-	h	h	h	h	h	b	h	h	h	-	b	a	b	-	h	h	h	h	a	a	h	b	h	h
LG8	M1070	57.175	NA	2250157.fasta.result.contigs.fa_1	306	-	a	b	h	h	h	-	h	h	-	h	h	h	-	b	b	a	-	a	h	h	h	h	h	-	b	h	h	h	h	h	-	h	h	a	a	h	h	a	a	a	b	h	h
LG8	M1866	57.576	Contig1228:4662:4848	270487.fasta.result.contigs.fa_2	149	b	a	b	h	h	h	h	a	a	h	h	h	a	h	h	b	h	b	h	-	h	-	h	h	h	h	h	h	h	h	-	h	b	h	h	a	h	h	a	a	a	b	a	a
LG8	M0428	58.374	Contig3194:14764:14592	38005.fasta.result.contigs.fa_2	97	b	a	h	h	a	-	h	a	h	-	h	a	-	h	h	h	a	h	h	b	h	a	h	h	-	b	h	a	h	h	b	a	b	a	a	a	h	h	a	a	-	-	h	a
LG8	M0429	58.675	Contig3194:14764:14592	38005.fasta.result.contigs.fa_2	158	b	a	h	h	a	-	h	a	h	-	h	a	-	h	h	h	a	h	h	b	h	-	h	h	h	b	h	a	h	h	-	a	b	a	a	a	h	h	a	a	-	-	h	a
LG8	M0427	59.16	Contig3194:14764:14592	38005.fasta.result.contigs.fa_2	61	b	a	h	h	a	-	h	a	h	b	-	a	a	h	h	h	a	h	h	b	h	-	h	h	-	b	h	a	h	h	h	a	b	a	a	a	h	h	a	a	-	-	h	a
LG8	M1865	60.074	Contig1228:4662:4848	270487.fasta.result.contigs.fa_2	71	b	a	h	h	h	h	h	a	a	h	h	h	a	h	h	-	h	b	h	-	h	-	h	h	h	-	h	h	h	h	h	h	b	h	a	a	h	h	a	a	a	b	a	a
LG8	M1626	62.723	Contig317:17800:17357	2215667.fasta.result.contigs.fa_1	208	h	a	b	h	h	h	h	-	a	-	h	b	h	a	h	b	a	b	b	b	h	a	b	-	-	h	h	h	h	h	b	a	h	b	a	a	h	h	h	a	a	b	a	h
[truncated: 211 more columns]
