# Supplementary material for: A high-density genetic map and QTL mapping of leaf traits and glucosinolates in Barbarea vulgaris
Source: BMC Genomics. 2019 May 14;20:371. doi: 10.1186/s12864-019-5769-z (PMC6518621; doi:10.1186/s12864-019-5769-z)
Supplement: Supplementary file 2 — Table S1. Anchoring of sequenced contigs of G-type Barbarea vulgaris to the eight linkage groups. Table S2. Comparison of anchored contig information between this and the best previous Barbarea vulgaris genome assembly. Table S3. The trichome density, color, maximum leaf length and width, and glucosinolate content in the leaves of each individual of the F2 population of Barbarea vulgaris (ZIP 1442 kb) [file 12864_2019_5769_MOESM2_ESM.zip › Table S3.xlsx]

## Sheet: Analysis of GSL data
										Glucosinolate levels in micromol/gram dry weight						Data copied for plot	Sum of all GSLs derived from
Parents and F2 plant	Trichome density	Maximum leaf length	Maximum leaf width	L	a*	b*	p-hydroxyglucobarbarins	Gluconasturtiin	Glucobarbarin	Epiglucobarbarin	Glucobrassicin	4-Methoxyglucobrassicin	F2 plants		Sum of glucobarbarins	Gluconasturtiin	Phe	Trp	Genotyping attempt from BAR/(BAR+EBAR) ratio
G1	0	7.9	7.6	40.0737	-11.0536	13.8004	0	0.0700508	57.8935	0.802005	2.934	0.364783							100x2S(2S+2R)	SHO rho	SHO RHO	sho RHO		sho rho	Moderately increased NAS
P4	4	12.6	10.36	42.6218	-15.0659	19.6526	2.445	0.0848391	2.03121	116.046	1.74907	0.142802								over 95	5 to 95 incl	less 5	sum
1	1	11	10.5	44.6216	-16.0032	21.4896	0.002	0.0445526	0.773604	38.2701	3.08006	0.272459	1		39.0437	0.0445526	39.0903	3.35252	1.98138	0	0	1	1
2—1	3	11.2	11	40.9777	-14.8534	18.6976	0.219	0.0061243	18.3851	18.4327	2.54831	0.189382	2—1		36.8177	0.0061243	37.0428	2.73769	49.9354	0	1	0	1
3—1	4	8	7.4	44.4727	-14.4126	19.0702	0.466	0.030172	14.9832	15.3559	2.12661	0.867233	3—1		30.3392	0.030172	30.8353	2.99385	49.3858	0	1	0	1
4—1	4	10.5	10.5	46.1464	-16.3678	23.156	1.099	0.00623961	15.9147	26.734	2.41615	0.54972	4—1		42.6487	0.00623961	43.7539	2.96587	37.3158	0	1	0	1
5—1	4	11	9.5	45.6593	-14.5494	19.646	1.2845	0.0217846	42.6544	34.5988	2.30869	0.237554	5—1		77.2531	0.0217846	78.5594	2.54624	55.2138	0	1	0	1
6—1	4	9.5	9.5	45.4397	-15.7424	22.8963	0.468	2.22468	77.7405	1.60254	2.48374	0.424882	6—1		79.3431	2.22468	82.0358	2.90863	97.9802	1	0	0	1
7—1	4	10.5	9.7	43.4698	-15.2904	20.153	0.797	0.15096	0.970872	29.6651	3.06175	0.197232	7—1		30.6359	0.15096	31.5839	3.25898	3.16906	0	0	1	1
8—1	2	8.3	7.1	43.9735	-15.8967	20.4499	0.1765	0.000205994	8.41129	8.33546	0.910162	0.597245	8—1		16.7468	0.000205994	16.9235	1.50741	50.2264	0	1	0	1
9—1	4	10.2	8.5	44.1824	-16.3331	21.9246	0.531	0.0017825	16.1441	22.9246	2.13042	0.267894	9—1		39.0688	0.0017825	39.6016	2.39831	41.3223	0	1	0	1
10—1	4	8.8	7.5	42.2227	-13.4452	16.2138	0.780131	0.141871	24.055	26.4353	1.718	0.387604	10—1		50.4903	0.141871	51.4123	2.1056	47.6428	0	1	0	1
11—1	1	9.5	8	43.9962	-15.8267	20.9352	0.308	0.00142082	26.0578	13.0545	1.96643	0.214616	11—1		39.1123	0.00142082	39.4217	2.18105	66.623	0	1	0	1
12—1	3	12.5	9.5	46.2139	-16.0216	21.8877	0.825385	0.0200331	20.1457	23.3986	1.68719	0.277933	12—1		43.5444	0.0200331	44.3898	1.96513	46.2649	0	1	0	1
13—1	4	12	11.6	43.1029	-15.7234	20.6272	0	10.7263	0.144993	0.285634	2.15635	0.263406	13—1		0.430627	10.7263	11.1569	2.41976	33.6701					1
14—1	2	8.2	7.6	42.6999	-15.7667	20.3477	0.619934	0.0468401	33.1617	21.7247	2.99646	0.328982	14—1		54.8864	0.0468401	55.5532	3.32544	60.4189	0	1	0	1
15—1	4	11	9.8	43.5153	-15.6391	20.5782	0	10.1057	0.145997	0.10301	3.10629	0.375279	15—1		0.249007	10.1057	10.3547	3.48157	58.6317					1
16—1	3	14	12.7	42.9734	-16.3001	21.5109	0.55	0.102459	22.3357	22.6358	1.55183	0.347857	16—1		44.9716	0.102459	45.624	1.89969	49.6664	0	1	0	1
17—1	0	11.5	11.3	46.3071	-16.5801	23.5362	0	0.985069	59.4654	1.59724	3.03205	0.314189	17—1		61.0627	0.985069	62.0477	3.34624	97.3843	1	0	0	1
18—1	4	6.9	6.4	45.798	-14.1979	20.198	0.34004	0.0309473	6.69063	12.1058	3.61383	0.859966	18—1		18.7964	0.0309473	19.1674	4.4738	35.5952	0	1	0	1
19	4	13.5	12	44.0826	-15.739	20.461	1.60043	0.186953	1.01395	43.7683	2.74516	0.519201	19		44.7823	0.186953	46.5697	3.26436	2.26418	0	0	1	1
20—1	4	11	10.5	45.6428	-17.0665	24.1214	1.12181	0.261954	61.6029	1.53431	2.08497	0.712972	20—1		63.1372	0.261954	64.521	2.79795	97.5699	1	0	0	1
21—1	1	9	8.3	44.8832	-14.9347	20.7275	0.3635	0.00342518	16.4345	14.1002	1.36735	0.594572	21—1		30.5348	0.00342518	30.9017	1.96192	53.8223	0	1	0	1
22—1	1	11.8	11.2	46.4328	-17.9377	26.3831	1.0295	0.445533	58.6376	1.47962	3.11069	0.336716	22—1		60.1172	0.445533	61.5922	3.44741	97.5388	1	0	0	1
23—1	2	11.5	11	42.9986	-14.4292	17.7495	1.405	0.0097974	29.3987	18.1157	2.13357	0.302255	23—1		47.5144	0.0097974	48.9292	2.43583	61.8733	0	1	0	1
24—1	1	8.7	7.9	45.4282	-16.1009	21.9251							24—1
25—1	1	12	11.8	45.6217	-16.5008	23.3245	0.9885	0.0246546	19.8011	22.5611	2.1603	0.230696	25—1		42.3623	0.0246546	43.3754	2.391	46.7424	0	1	0	1
26—1	1	12.1	10.7	44.7981	-15.4927	21.2203	0	2.68873	82.573	1.99352	3.26013	0.241354	26—1		84.5665	2.68873	87.2552	3.50148	97.6427	1	0	0	1
27—1	4	12.1	10.7	43.6682	-16.6385	22.2978	1.857	0.102028	1.56504	46.4427	2.10009	0.406694	27—1		48.0077	0.102028	49.9667	2.50678	3.25997	0	0	1	1
28	1	11	10.7	45.5216	-15.1928	20.3777	0.5405	0.370234	87.4006	2.10042	2.26221	0.359312	28		89.5011	0.370234	90.4118	2.62152	97.6532	1	0	0	1
29—1	4	11	9.1	42.9728	-15.8185	21.2468	0.601	0.0140723	0.999051	24.2069	2.78651	0.567867	29—1		25.206	0.0140723	25.8211	3.35438	3.96354	0	0	1	1
30—1	0	15.3	13.1	43.68	-16.1702	21.1516	0	0.0548342	22.732	33.9965	2.14164	0.209489	30—1		56.7286	0.0548342	56.7834	2.35113	40.0716	0	1	0	1
31—1	2	12.5	11.4	44.0088	-15.6963	21.1371	0.7015	0.717536	60.6192	1.37659	3.49062	0.239006	31—1		61.9958	0.717536	63.4148	3.72963	97.7795	1	0	0	1
32—1	3	9.7	9.6	42.2469	-14.9892	19.5176	1.6375	0.190571	21.5509	29.9659	2.83748	0.313552	32—1		51.5168	0.190571	53.3449	3.15103	41.8328	0	1	0	1
33	4	13.9	14.2	44.4085	-16.9982	23.7184	1.567	0.117698	0.88891	40.0686	4.66608	0.390432	33		40.9575	0.117698	42.6422	5.05651	2.17032	0	0	1	1
34—1	1	7.5	6.8	41.765	-12.913	16.0481							34—1
35—1	3	7.4	6.6	43.1747	-16.014	20.2633	0.7515	0.00756988	10.2876	7.75272	1.49766	0.602832	35—1		18.0403	0.00756988	18.7993	2.10049	57.0255	0	1	0	1
36—1	3	11.3	10.7	40.9111	-16.4497	21.6599	0.8935	0.101754	0.911537	43.4658	2.24861	0.143047	36—1		44.3773	0.101754	45.3726	2.39165	2.05406	0	0	1	1
37—1	3	13.5	11.5	47.7794	-16.8379	23.8152	0.898	1.18668	100.871	1.5901	3.59635	0.161711	37—1		102.461	1.18668	104.546	3.75806	98.4481	1	0	0	1
38—1	3	12	12	45.8245	-17.057	23.4893	1.458	0.772003	60.2658	0.968854	3.28963	0.232679	38—1		61.2346	0.772003	63.4646	3.52231	98.4178	1	0	0	1
39—1	3	11.8	11.4	41.9626	-15.1295	20.5854	2.003	0.109523	1.19335	52.8585	2.64536	0.241112	39—1		54.0518	0.109523	56.1643	2.88648	2.20779	0	0	1	1
40—1	0	9	8.5	41.4307	-14.3691	18.0857	0.657	1.31463	46.1874	0.972405	2.50442	0.168201	40—1		47.1598	1.31463	49.1315	2.67262	97.9381	1	0	0	1																# of individuals
41—1	3	11.4	8.6	40.6867	-12.5717	15.3621	0.366	0.150628	23.9735	29.8984	3.28239	0.250475	41—1		53.8719	0.150628	54.3885	3.53287	44.5009	0	1	0	1				Low glucobarbarins, high gluconasturtiin as expected for GS-OH homologs loss of function												8
42—1	1	14.5	11	43.2934	-14.5307	19.5762	0	0.156388	1.28773	56.3166	2.71697	0.240373	42—1		57.6043	0.156388	57.7607	2.95734	2.23547	0	0	1	1				Moderately increased NAS despite high glucobarbarins												3
43—1	2	6.5	4.7	43.9703	-15.1295	19.2003	0.262	0.00234717	11.0324	8.0647	2.88358	0.59694	43—1		19.0971	0.00234717	19.3615	3.48052	57.77	0	1	0	1																3
44—1	3	9.6	8.1	41.8405	-14.0771	17.8999	0.5385	0.103899	0.878842	40.762	3.31885	0.142076	44—1		41.6409	0.103899	42.2833	3.46092	2.11053	0	0	1	1
46—1	2	9.6	8.4	42.041	-12.8229	16.7775	0.3805	0.0155178	29.1135	19.3711	1.65052	0.368954	46—1		48.4846	0.0155178	48.8806	2.01947	60.0469	0	1	0	1
47—1	3	12	10.7	44.9908	-16.3134	22.8208	1.34534	0.107455	38.9713	23.6529	2.73418	0.614522	47—1		62.6242	0.107455	64.077	3.34871	62.2305	0	1	0	1
48—1	3	9.6	10.2	42.7885	-15.8503	20.355	1.0365	0.016574	28.2989	25.6854	3.25068	0.329789	48—1		53.9843	0.016574	55.0374	3.58047	52.4206	0	1	0	1
49—1	1	10.3	10.3	41.1084	-15.2419	19.009	0	0.000451621	17.3881	34.9245	1.53931	0.356922	49—1		52.3126	0.000451621	52.3131	1.89624	33.2388	0	1	0	1
50	0	9.8	8.9	45.0873	-16.7067	23.8986	0.0225	0.423371	0.979433	44.918	1.6419	0.960691	50		45.8975	0.423371	46.3433	2.60259	2.13396	0	0	1	1
51	3	5.7	4.7	40.542	-13.0764	16.2432							51
52—1	4	12.5	11.2	42.501	-14.9595	19.1918	0.576	0.033987	0.469004	28.4738	2.82282	0.397411	52—1		28.9428	0.033987	29.5528	3.22023	1.62045	0	0	1	1
53—1	1	9.8	9.3	42.6287	-13.8087	16.5252	0.7665	0.00310498	38.6351	38.2848	3.66723	0.376007	53—1		76.9199	0.00310498	77.6895	4.04324	50.2277	0	1	0	1
54—1	2	13	11.4	42.8746	-15.1932	19.3069							54—1
55—1	4	11.3	11.8	44.6688	-16.4173	22.1288	0.346	0.0517557	8.80447	11.1769	0.853567	0.262665	55—1		19.9814	0.0517557	20.3792	1.11623	44.0633	0	1	0	1
56—1	3	14.5	13.7	41.6419	-15.7006	20.3982	0.934	0.0121845	16.6235	35.9546	2.00602	0.273658	56—1		52.5781	0.0121845	53.5243	2.27968	31.6168	0	1	0	1
57	3	13.3	12.1	44.1087	-16.386	22.6216	0.9595	0.0342353	14.3056	16.2795	1.80755	0.32759	57		30.5851	0.0342353	31.5789	2.13514	46.7732	0	1	0	1
58—1	1	11.3	10.6	41.7245	-14.9489	18.5267	0.017	0.0267326	13.614	33.2531	1.92301	0.413131	58—1		46.867	0.0267326	46.9108	2.33614	29.0481	0	1	0	1
59—1	3	13	11.2	42.3678	-16.88	22.9866							59—1
60	2	13	14.1	44.6532	-16.6651	22.5506	0.608	0.17997	62.6679	1.13124	1.29739	0.346207	60		63.7992	0.17997	64.5871	1.6436	98.2269	1	0	0	1
61—1	3	12.6	11.3	45.2954	-16.4627	22.323							61—1
62—1	0	11.5	10.4	45.0101	-16.0378	21.4373	0.5735	0.176023	52.6441	27.4179	3.58817	0.183887	62—1		80.062	0.176023	80.8116	3.77206	65.7541	0	1	0	1
63—1	4	11.4	10.6	43.3564	-17.0032	23.4807							63—1
64—1	0	11.2	11.2	41.8955	-15.5144	19.4571	0	0.0153287	22.7962	29.6654	2.34875	0.237466	64—1		52.4616	0.0153287	52.477	2.58622	43.4531	0	1	0	1
65—1	4	13.2	11.9	43.6978	-15.9332	20.5378	0	25.1565	2.8298	0.448429	4.35139	0.665626	65—1		3.27823	25.1565	28.4348	5.01701	86.321					1
66—1	1	11.5	9.7	43.0129	-15.8212	20.2163	0	0.0484078	16.1946	25.729	2.50408	0.285747	66—1		41.9235	0.0484078	41.9719	2.78983	38.6288	0	1	0	1
67—1	3	12.5	11.7	42.8238	-15.3441	20.1107	0.7115	0.000518204	18.3321	19.7469	3.10848	0.243732	67—1		38.0789	0.000518204	38.791	3.35221	48.1423	0	1	0	1
68—1	3	10.5	9.7	43.4596	-15.8807	20.5606	1.307	0.872827	74.7653	1.35143	4.52564	0.18837	68—1		76.1167	0.872827	78.2965	4.71401	98.2245	1	0	0	1
69—1	4	11.3	9.1	43.126	-15.3095	20.1032	0.7265	0.0172867	0.948233	26.8367	1.77078	0.503194	69—1		27.785	0.0172867	28.5287	2.27397	3.41276	0	0	1	1
70—1	4	13.7	11.8	44.8447	-16.1435	21.6295	0.842	0.216846	1.04385	49.9071	2.66866	0.425649	70—1		50.9509	0.216846	52.0098	3.09431	2.04873	0	0	1	1
71—1	1	13.2	11	43.3215	-15.3658	19.98	0.293	0.0286384	18.698	26.1628	2.06771	0.256771	71—1		44.8608	0.0286384	45.1824	2.32448	41.68	0	1	0	1
72—1	3	11.9	11.4	43.1682	-15.4248	20.4448	0.539	0.0153531	10.5824	32.4508	2.2045	0.192951	72—1		43.0332	0.0153531	43.5875	2.39745	24.5912	0	1	0	1
73—1	2	9.7	9.1	45.0193	-16.7619	22.6181	0.902	0.00187994	20.8891	12.2363	2.48124	0.457361	73—1		33.1254	0.00187994	34.0293	2.9386	63.0607	0	1	0	1
74—1	0	7.8	6.2	43.9043	-15.7506	20.3088	0	0.0125379	25.7094	24.279	1.71081	0.667576	74—1		49.9884	0.0125379	50.001	2.37838	51.4307	0	1	0	1
75—1	2	12.4	11	42.2704	-13.919	17.4389	0.204	0.0245259	30.3169	0.583745	1.03758	0.163489	75—1		30.9006	0.0245259	31.1292	1.20107	98.1109	1	0	0	1
78—1	3	12.4	13.2	45.8972	-17.3417	24.418	0.607	0.791732	59.3343	0.864448	1.88546	0.203524	78—1		60.1988	0.791732	61.5975	2.08898	98.564	1	0	0	1
79—1	3	9.5	10	43.8188	-16.527	21.5515	1.2855	0.056819	57.6638	0.714195	1.98812	0.0992866	79—1		58.378	0.056819	59.7203	2.08741	98.7766	1	0	0	1
80—1	4	8.5	8.7	41.8065	-15.6709	19.8136	1.8085	0.00292344	31.6789	16.2321	4.46521	0.254048	80—1		47.911	0.00292344	49.7225	4.71926	66.1203	0	1	0	1
81—1	3	8.4	6.5	42.8316	-14.7609	18.5932	0.681	0.0120964	28.3018	12.8937	1.8887	0.98554	81—1		41.1955	0.0120964	41.8886	2.87424	68.7013	0	1	0	1
82—1	2	13	12.5	46.6315	-16.3618	22.6099	0.544	0.0315552	16.2379	11.1562	1.123	0.12493	82—1		27.394	0.0315552	27.9696	1.24793	59.2752	0	1	0	1
83—1	3	12.5	12	42.8475	-15.9566	20.7632	2.104	0.098458	59.5885	0.684726	2.91174	0.25402	83—1		60.2732	0.098458	62.4757	3.16576	98.864	1	0	0	1
84—1	3	10.6	9.7	41.7993	-15.0416	18.494	0.829	0.0210221	6.54434	11.8883	1.75132	0.336228	84—1		18.4326	0.0210221	19.2826	2.08755	35.5042	0	1	0	1
87—1	3	11.5	12	43.3578	-15.459	19.8476	1.0155	0.0322797	16.0575	18.2684	1.75666	0.278882	87—1		34.3259	0.0322797	35.3736	2.03554	46.7796	0	1	0	1
88—1	2	10.6	10.1	40.5095	-15.0338	18.4867	0.26	0.00701133	0.554152	23.6182	2.84458	0.244695	88—1		24.1724	0.00701133	24.4394	3.08927	2.2925	0	0	1	1
89—1	3	9.5	8.7	43.3785	-15.1823	19.5199	1.621	0.00464329	24.2296	12.9833	1.55297	0.264943	89—1		37.2129	0.00464329	38.8385	1.81791	65.1108	0	1	0	1
90—1	1	10.9	9.7	44.8356	-16.5957	22.0208	0.79	0.0323996	33.7161	17.5272	2.6077	0.235528	90—1		51.2433	0.0323996	52.0657	2.84323	65.7961	0	1	0	1
91—1	3	13.6	12.5	42.3412	-14.4216	17.8651	0.44	0.0166427	20.798	32.7966	3.31298	0.262715	91—1		53.5946	0.0166427	54.0513	3.5757	38.8062	0	1	0	1
92—1	3	10.6	9.9	43.8012	-15.4821	20.1387	0.2735	0.017343	27.5939	18.1718	1.9789	0.359576	92—1		45.7657	0.017343	46.0566	2.33848	60.2939	0	1	0	1
93—1	3	11.3	9.8	43.8062	-15.3793	19.6955	1.109	0.0369738	25.0497	31.1383	2.18733	0.34633	93—1		56.188	0.0369738	57.334	2.53366	44.5819	0	1	0	1
94—1	3	10.5	9	40.6536	-14.0005	16.5577	0.761	0.0114984	43.2793	0.717448	2.06815	0.421779	94—1		43.9967	0.0114984	44.7692	2.48993	98.3693	1	0	0	1
95—1	4	6.5	5.5	44.5623	-15.5951	22.4211							95—1
96—1	1	8	7.6	42.4932	-13.9591	17.3253	0.038	0.00596903	30.5653	18.4996	1.82692	0.647953	96—1		49.0649	0.00596903	49.1088	2.47487	62.2956	0	1	0	1
97—1	0	11.5	9.8	44.7071	-14.4178	19.4625	0.0455	0.00625603	9.27679	12.0452	1.67209	0.200136	97—1		21.322	0.00625603	21.3737	1.87223	43.5081	0	1	0	1
98—1	3	14	11.9	45.3082	-16.2553	22.3488	0.734	0.00264927	12.1667	30.3075	2.10707	0.172813	98—1		42.4742	0.00264927	43.2108	2.27988	28.6448	0	1	0	1
99—1	3	12	10.7	41.5075	-14.8405	18.2981	0.5995	0.00428736	16.9307	17.0031	2.29963	0.539898	99—1		33.9339	0.00428736	34.5377	2.83953	49.8933	0	1	0	1
100-1	0	6.8	5.2	41.7911	-13.7044	17.6677	0.6125	0.36569	26.0078	38.5711	3.81956	0.701013	100-1		64.5789	0.36569	65.5571	4.52057	40.2729	0	1	0	1				a) Balance of biosynthetic families
101-1	3	13	11.8	44.7397	-15.1197	19.9111	0.7915	0.177316	40.7303	26.16	2.3492	0.159899	101-1		66.8902	0.177316	67.8591	2.5091	60.8912	0	1	0	1										1
102-1	2	13	10.1	45.6321	-15.9048	21.6615	0.917	0.00563879	15.7234	31.8496	2.06699	0.333347	102-1		47.573	0.00563879	48.4956	2.40034	33.0511	0	1	0	1										2	R2 = 0,1316
103-1	3	9.3	7.6	44.8044	-16.2385	21.66	0.298	0.00474914	17.6943	22.3141	3.19944	0.188005	103-1		40.0085	0.00474914	40.3112	3.38744	44.2264	0	1	0	1										3
104-1	3	11.5	8.7	43.826	-16.0121	21.3671	0.9435	0.806225	81.8559	1.547	2.98603	0.323821	104-1		83.4029	0.806225	85.1526	3.30986	98.1452	1	0	0	1										4
105-1	3	9.9	8.7	43.7388	-17.0977	23.7916	0.726	7.80038e-05	8.40475	15.9717	2.06632	0.304492	105-1		24.3765	7.80038e-05	25.1026	2.37081	34.479	0	1	0	1										5
106-1	3	11.6	9.9	44.1197	-15.9538	21.4814	0.3715	0.015191	11.3319	18.2355	1.93212	0.534056	106-1		29.5674	0.015191	29.9541	2.46617	38.3257	0	1	0	1										6
107-1	4	10	8.1	42.6576	-14.5869	18.3367	0.638	0.0105028	13.351	27.1738	2.26888	0.561636	107-1		40.5249	0.0105028	41.1734	2.83052	32.9453	0	1	0	1										7
108-1	2	12.1	12	45.2265	-15.8232	21.5624	0.009	1.68335	71.6206	1.30241	2.70852	0.378742	108-1		72.923	1.68335	74.6154	3.08726	98.214	1	0	0	1										8
109-1	3	12.6	11.6	46.6156	-17.4694	24.923	1.43	0.117049	24.5691	30.4594	2.18645	0.18336	109-1		55.0285	0.117049	56.5756	2.36981	44.6479	0	1	0	1										9
110-1	3	12.6	9.7	44.2654	-15.2455	20.3923	0.437	0.0197543	13.0257	29.767	2.06645	0.204951	110-1		42.7927	0.0197543	43.2494	2.2714	30.4391	0	1	0	1										10
111-1	0	13.7	11.8	44.5336	-16.1852	21.8374	0.0355	0.0253192	21.2601	35.6689	3.42757	0.103291	111-1		56.929	0.0253192	56.9898	3.53086	37.3449	0	1	0	1										11
112	2	8.5	8.3	44.74	-15.7287	21.7251	0.489	0.00495364	16.5812	13.1118	1.26131	0.427412	112		29.693	0.00495364	30.187	1.68872	55.8421	0	1	0	1										12
113-1	2	9.2	8.9	41.9372	-14.263	17.9607	0.448	0.00786213	14.4608	27.4673	3.0565	0.38269	113-1		41.9281	0.00786213	42.384	3.43918	34.4895	0	1	0	1										13
114-1	2	10.4	10.5	42.8782	-15.6966	20.4446	0.4815	0.766718	47.1622	0.895324	2.00766	0.106253	114-1		48.0576	0.766718	49.3058	2.11391	98.137	1	0	0	1										14
115-1	4	11.4	7.4	44.9373	-16.155	21.8512	0.0225	20.6719	1.45635	0.136806	2.86079	0.313104	115-1		1.59316	20.6719	22.2875	3.17389	91.4129					1									15
117-1	0	11.5	9.2	42.0379	-13.7742	17.0063	0.0465	0.12548	22.647	22.2461	2.72442	0.346484	117-1		44.8931	0.12548	45.0651	3.0709	50.4466	0	1	0	1				b) Balance of epimers
118-1	3	11.7	10.2	43.9178	-15.6788	20.4248	0.4485	0.0581545	21.343	27.5535	1.89719	0.299283	118-1		48.8966	0.0581545	49.4032	2.19647	43.6494	0	1	0	1										1
120-1	1	13.1	11.9	45.1779	-16.5855	22.1437	0.4755	0.0108497	18.3936	39.6599	2.52976	0.202649	120-1		58.0534	0.0108497	58.5398	2.7324	31.6838	0	1	0	1										2
121-1	1	10.6	9.2	42.6911	-14.4516	18.7623	0.714	0.0394206	24.3996	25.5174	2.1634	0.173977	121-1		49.917	0.0394206	50.6705	2.33738	48.8803	0	1	0	1										3
122-1	3	13	10.6	45.0366	-15.7574	21.3663	0.48	0.0999293	27.2796	41.8341	3.11616	0.186497	122-1		69.1136	0.0999293	69.6935	3.30266	39.4706	0	1	0	1										4
124-1	3	11.4	10.1	46.9181	-16.4549	22.9684	0.584	0.283199	20.9972	24.4165	2.51624	0.621503	124-1		45.4138	0.283199	46.281	3.13774	46.2354	0	1	0	1										5
125-1	4	13.6	12.3	43.4792	-15.3382	20.4919	0.816658	0.0384233	1.31802	43.9982	3.34476	0.249859	125-1		45.3162	0.0384233	46.1713	3.59462	2.90849	0	0	1	1										6
126-1	1	11	9.7	43.1744	-16.1272	21.2053	0	5.98804	56.2872	1.36398	2.80543	0.248074	126-1		57.6512	5.98804	63.6392	3.05351	97.6341						1								7
128-1	3	8.3	7.6	42.0349	-14.2523	19.262	0.7095	0.410992	75.7962	1.27874	2.60331	0.444675	128-1		77.075	0.410992	78.1954	3.04799	98.3409	1	0	0	1										8
129-1	0	9.5	9.3	42.3927	-14.5805	17.9967	0.018	0.00155946	15.4676	15.9106	2.34369	0.561435	129-1		31.3783	0.00155946	31.3979	2.90512	49.2941	0	1	0	1										9
130-1	3	13.6	12.5	44.3406	-16.7176	23.4488							130-1																				10
133-1	0	14.3	11.5	44.2381	-15.6369	19.8173	0.0345	0.0635579	44.7246	20.4483	3.36393	0.229546	133-1		65.1729	0.0635579	65.271	3.59347	68.6245	0	1	0	1										11
134-1	4	12.5	11.5	46.9781	-18.3902	26.5766							134-1																				12
135-1	4	13.2	11.2	47.1008	-17.0298	24.707	1.3385	2.56909	67.2532	1.09276	3.00385	0.169169	135-1		68.346	2.56909	72.2536	3.17302	98.4011	1	0	0	1										13
136-1	3	9.5	9.8	46.2338	-15.8881	24.0785	0.546	0.797832	56.6738	0.929291	2.62408	0.23418	136-1		57.6031	0.797832	58.9469	2.85826	98.3867	1	0	0	1										14
137-1	4	10.3	9.3	41.8871	-13.8804	17.6092	0.5565	0.018748	21.9068	18.9666	2.83952	0.471346	137-1		40.8734	0.018748	41.4487	3.31087	53.5966	0	1	0	1										15
138-1	1	8.4	8.7	44.2974	-15.2617	19.9624							138-1														c) Balance of hydroxylation
139-1	4	11	9.1	42.9567	-16.572	21.9804	1.629	0.0284348	21.6517	21.6342	2.50054	0.468631	139-1		43.2859	0.0284348	44.9433	2.96917	50.0201	0	1	0	1										1
140-1	3	11	9.3	44.433	-15.785	22.0931	0.7935	2.05384	46.9058	0.854979	3.93309	0.344813	140-1		47.7608	2.05384	50.6081	4.2779	98.2099	1	0	0	1										2
141-1	4	10.8	11.4	43.819	-15.2981	23.0062	0.51	0.102148	12.8138	39.151	3.78354	0.301903	141-1		51.9647	0.102148	52.5769	4.08544	24.6586	0	1	0	1										3
144-1	3	11	9.5	42.5597	-14.4623	20.3805	0.9875	0.0125492	14.4616	12.1847	2.41993	0.349775	144-1		26.6464	0.0125492	27.6464	2.76971	54.2725	0	1	0	1										4
145-1	4	13.2	9.5	45.8343	-15.8838	22.1343	0.826	0.0359335	18.7807	25.2159	3.08486	0.187797	145-1		43.9965	0.0359335	44.8585	3.27266	42.6867	0	1	0	1										5
146-1	4	11.6	9.6	47.9383	-18.291	27.9157	1.593	2.83087	100.083	1.90271	3.05509	0.0580893	146-1		101.986	2.83087	106.41	3.11318	98.1343	1	0	0	1										6
147-1	2	13.7	12.1	44.8395	-13.8646	18.4478	0.6115	0.00726241	15.8522	7.48713	1.18659	0.182826	147-1		23.3393	0.00726241	23.9581	1.36941	67.9205	0	1	0	1										7
148-1	3	11.4	8.5	44.3297	-16.4627	22.518	0.9875	0.0231189	40.6916	22.3525	2.59702	0.203487	148-1		63.044	0.0231189	64.0546	2.80051	64.5447	0	1	0	1										8
149-1	4	12.2	9.9	43.6995	-17.1879	24.644	1.103	1.46718	69.061	1.30663	3.717	0.250011	149-1		70.3676	1.46718	72.9378	3.96701	98.1431	1	0	0	1										9
150-1	1	12.6	11.1	45.8019	-17.2185	25.1585	0.5565	0.0243786	18.3835	27.8566	2.03811	0.391092	150-1		46.2401	0.0243786	46.821	2.4292	39.7565	0	1	0	1										10
151	4	14.1	13.2	46.7303	-17.6796	25.6062	1.694	0.15464	1.30062	50.2488	2.40626	0.205787	151		51.5494	0.15464	53.398	2.61205	2.52306	0	0	1	1										11
153	3	10	8.9	44.4085	-15.9914	20.9138	0.182	0.000944064	7.87291	7.35783	2.39686	0.717846	153		15.2307	0.000944064	15.4137	3.11471	51.6909	0	1	0	1										12
154	0	10.8	11	47.1172	-17.403	26.8662	0	0.10849	18.9755	29.8096	1.91659	0.257869	154		48.7851	0.10849	48.8936	2.17446	38.896	0	1	0	1										13
155	4	15.4	14	48.55	-18.6324	28.3886	0	28.6268	2.10259	0.291046	3.10163	0.350851	155		2.39364	28.6268	31.0204	3.45248	87.8409					1									14
156	3	13.7	12.4	43.5964	-15.1401	19.4189							156																				15
157	1	12.2	13.1	47.6961	-17.4521	25.6784	0	0.0659429	14.1609	14.958	2.58343	0.319719	157		29.1189	0.0659429	29.1849	2.90315	48.6313	0	1	0	1				d) Indole GSL decoration
158	3	10.1	10.1	44.7723	-15.8976	21.1359	0.1875	0.00759056	15.49	16.9036	2.13137	0.50957	158		32.3935	0.00759056	32.5886	2.64094	47.818	0	1	0	1										1	R2 = 0.0117
159	0	12.7	11.2	45.0151	-15.6103	21.9422	0.501	0.200776	32.8407	42.2396	2.10531	0.264821	159		75.0803	0.200776	75.7821	2.37013	43.7408	0	1	0	1										2
160	1	11	9.2	44.1339	-15.568	21.1111	0.1905	0.0130944	14.7294	19.9473	2.59349	1.37621	160		34.6767	0.0130944	34.8803	3.96971	42.4763	0	1	0	1										3
161	4	11	10	44.7901	-16.7005	24.921	0.874	0.278834	0.916822	53.3703	4.80712	0.280334	161		54.2871	0.278834	55.44	5.08746	1.68884	0	0	1	1										4
162	4	11.4	8.8	44.4309	-16.0018	21.8575	0.6535	0.0179592	21.0175	18.6257	1.65672	0.45197	162		39.6432	0.0179592	40.3147	2.10869	53.0166	0	1	0	1										5
163	4	13.7	9.6	47.2389	-17.4521	24.6479	0.5605	0.154021	1.18721	60.4891	3.92119	0.327333	163		61.6763	0.154021	62.3908	4.24852	1.92491	0	0	1	1										6
164	3	9.5	8.3	42.5444	-13.7766	17.2478	0.3065	0.0466937	19.3811	22.3815	3.06975	0.306679	164		41.7626	0.0466937	42.1158	3.37643	46.4078	0	1	0	1										7
165	4	11.7	10.5	41.8648	-13.8273	18.7973	1.952	0.0409891	22.596	50.3296	2.3001	0.42243	165		72.9257	0.0409891	74.9187	2.72253	30.985	0	1	0	1										8
166	4	9.7	7.5	44.6847	-13.8406	19.7806	0.579	0.0308419	27.2619	23.5761	2.86935	0.384252	166		50.838	0.0308419	51.4478	3.2536	53.625	0	1	0	1										9
167	3	9.8	9.7	43.4778	-15.0471	19.7399	0.2155	0.000810139	10.3862	19.7665	2.23688	0.412738	167		30.1527	0.000810139	30.369	2.64961	34.4453	0	1	0	1										10
168	4	11.5	10.9	43.2208	-15.2426	19.7073	0.2615	0.0461166	0.512561	39.2404	1.57352	0.216904	168		39.7529	0.0461166	40.0605	1.79043	1.28937	0	0	1	1										11
169	4	11.6	10.5	43.8342	-15.5686	21.6356	1.046	0.235672	1.39595	65.4774	2.8977	0.487496	169		66.8733	0.235672	68.155	3.3852	2.08745	0	0	1	1										12
170	3	9	8.8	44.2685	-13.8918	18.8451	0.8045	0.0382011	30.435	20.8275	3.9948	0.150716	170		51.2625	0.0382011	52.1052	4.14551	59.3709	0	1	0	1										13
171	2	11	9.2	43.2152	-14.1217	18.5664	0.4695	0.117	29.4155	37.455	3.59136	0.230112	171		66.8705	0.117	67.457	3.82147	43.9888	0	1	0	1										14
172	3	12.1	10.7	43.5886	-15.3775	20.1483	0.3945	0.0243662	24.4256	30.951	2.18746	0.226662	172		55.3767	0.0243662	55.7955	2.41412	44.1081	0	1	0	1										15
173	2	12.9	10.5	45.0772	-15.0632	20.9815	0.743	0.0636045	34.611	22.202	2.91432	0.19726	173		56.813	0.0636045	57.6196	3.11158	60.9209	0	1	0	1
174	4	10.7	10.6	45.7713	-16.1695	22.3881	0	25.3777	0.177673	0.453195	2.61794	0.514899	174		0.630868	25.3777	26.0085	3.13284	28.1633					1
175	2	9.2	9.2	45.5292	-16.9452	23.7314	0	0.113984	34.0688	18.4196	3.32206	0.193788	175		52.4884	0.113984	52.6023	3.51585	64.9073	0	1	0	1
176	3	12.3	10.6	45.7723	-16.3565	22.4777	0.6815	0.0923797	37.5104	23.7236	2.02347	0.230266	176		61.234	0.0923797	62.0079	2.25373	61.2575	0	1	0	1
177	3	12.2	11	45.135	-16.16	21.7742	0.516	1.82901	66.8709	1.85567	2.3968	0.405045	177		68.7266	1.82901	71.0716	2.80184	97.2999	1	0	0	1
178	2	10.8	9.7	44.8205	-16.3718	21.5947	0.5545	0.0609405	14.9475	11.8109	1.51865	0.490205	178		26.7584	0.0609405	27.3739	2.00885	55.861	0	1	0	1
179	1	11.6	11.2	45.0895	-15.8979	22.0949	0.0115	0.127175	18.1653	31.3574	1.89478	0.208383	179		49.5227	0.127175	49.6613	2.10316	36.6808	0	1	0	1
181	3	12.1	11.2	47.3026	-17.8428	26.5115	0.627	0.0279662	12.5301	20.8279	2.44027	0.74332	181		33.3581	0.0279662	34.0131	3.18359	37.5625	0	1	0	1
182	2	12.9	10	43.2101	-15.6008	20.0186	0.887	0.0122667	7.98582	13.2595	1.70577	0.220816	182		21.2453	0.0122667	22.1446	1.92659	37.5886	0	1	0	1
183	3	12	11.4	43.6499	-16.1604	21.5874	0.3	0.0311773	12.1584	30.2082	2.01428	0.51513	183		42.3666	0.0311773	42.6978	2.52941	28.698	0	1	0	1
184	0	10.9	10.8	44.6528	-16.0159	21.5884	0.676	0.0321275	32.6757	21.363	2.02293	0.337647	184		54.0386	0.0321275	54.7468	2.36057	60.4672	0	1	0	1
185	3	13	11.6	44.1441	-15.5217	21.2919	0.767	0.0609694	22.1613	45.8292	2.85048	0.148904	185		67.9906	0.0609694	68.8185	2.99939	32.5947	0	1	0	1
186	3	13.4	11.7	43.7353	-16.1364	21.0959	0.5605	0.0689838	17.7003	22.4086	4.02747	0.229237	186		40.1089	0.0689838	40.7384	4.2567	44.1306	0	1	0	1
187	3	11	11.8	42.4304	-15.7097	21.2008	1.0465	0.0945574	20.7433	31.7777	2.02187	0.403466	187		52.5209	0.0945574	53.662	2.42534	39.4952	0	1	0	1
188	4	10.9	10.3	43.7198	-15.9103	20.9866	0.5785	0.112188	21.6046	29.4064	3.73904	0.266101	188		51.0109	0.112188	51.7016	4.00514	42.3528	0	1	0	1
189	3	12.9	13	45.3292	-16.5551	22.7717	0.7175	2.3382	65.494	1.18113	2.24401	0.268801	189		66.6751	2.3382	69.7308	2.51281	98.2285	1	0	0	1
190	4	14.1	12	45.5187	-16.0685	21.9305	0.7805	1.45222	91.1794	2.05376	3.43915	0.343595	190		93.2332	1.45222	95.4659	3.78275	97.7972	1	0	0	1
191	3	10	9.1	46.1977	-16.2969	22.668	0.3765	0.0803418	23.6219	26.577	1.54057	0.226476	191		50.1989	0.0803418	50.6557	1.76705	47.0567	0	1	0	1
192	3	13	11.4	42.7377	-14.2324	18.0504	0.686	0.0256011	45.5359	24.99	3.37848	0.186964	192		70.5259	0.0256011	71.2375	3.56544	64.5662	0	1	0	1
193	4	10.4	9.8	44.9211	-16.5214	23.0444	0.6715	0.242499	1.01795	39.9459	2.56036	0.16137	193		40.9638	0.242499	41.8778	2.72173	2.485	0	0	1	1
194	4	14.3	12.2	44.5296	-16.8001	22.8817	0.946	0.0929535	1.35171	56.4422	3.72432	0.600376	194		57.7939	0.0929535	58.8328	4.3247	2.33885	0	0	1	1
195	3	12	10.5	42.2831	-15.8685	20.5988	1.2225	0.00217531	17.5335	32.8702	2.47166	0.332547	195		50.4036	0.00217531	51.6283	2.80421	34.7861	0	1	0	1
196	4	8.7	8.9	45.1681	-16.9654	23.0025	0.9345	0.0944628	30.4218	20.8837	1.76462	0.436716	196		51.3055	0.0944628	52.3345	2.20133	59.2954	0	1	0	1
197	4	13.1	13	43.3501	-13.3423	17.1872	0.681	0.0688452	51.9875	31.6626	3.71238	0.304046	197		83.6502	0.0688452	84.4	4.01643	62.1488	0	1	0	1
198	3	9.9	10.1	42.8697	-15.1336	19.3604	1.035	0.0461228	14.7419	37.1075	2.16599	0.279409	198		51.8495	0.0461228	52.9306	2.4454	28.4322	0	1	0	1
199	3	14.8	12.2	45.4706	-17.6962	25.4083	0.733	0.0462087	20.2525	29.6846	3.61774	0.492036	199		49.9371	0.0462087	50.7163	4.10977	40.556	0	1	0	1
200	4	13.6	12	46.3459	-17.3522	24.5816	1.325	0.0312011	12.9048	29.8192	1.95156	0.614038	200		42.724	0.0312011	44.0802	2.5656	30.205	0	1	0	1
202	3	10.2	9.3	44.3998	-15.5501	20.8031	1.3875	0.110374	35.3448	28.7292	2.20251	0.413843	202		64.0739	0.110374	65.5718	2.61636	55.1624	0	1	0	1
203	4	14.5	11.8	46.905	-17.9503	25.3665	1.7225	0.0509173	12.3637	14.5068	2.60426	0.88425	203		26.8705	0.0509173	28.6439	3.48851	46.0121	0	1	0	1
204	4	12	12.6	43.8649	-16.9914	23.7099	0	0.133665	1.05638	35.7358	1.75292	0.226115	204		36.7922	0.133665	36.9259	1.97904	2.8712	0	0	1	1
205	1	12.5	11.1	45.7522	-17.3521	24.5881	0.7	0.0160998	20.9146	19.8399	3.28813	0.762472	205		40.7545	0.0160998	41.4706	4.05061	51.3185	0	1	0	1
206	4	12.5	10.6	46.0356	-16.068	22.6034	0.556	9.61708	88.1814	1.71703	3.47456	0.267894	206		89.8985	9.61708	100.072	3.74246	98.09						1
207	1	12.5	12.5	44.0218	-16.0545	21.0289	0	0.593282	60.8845	1.336	2.91277	0.312051	207		62.2205	0.593282	62.8138	3.22482	97.8528	1	0	0	1
208	1	11	10	42.451	-15.5122	20.4579	0.412	1.94494	59.9803	1.27654	3.07358	0.312698	208		61.2568	1.94494	63.6138	3.38628	97.9161	1	0	0	1
209	4	10.1	11	41.6294	-13.0252	17.1915	0.7555	0.0575756	25.3957	27.3953	2.0798	0.241647	209		52.791	0.0575756	53.6041	2.32144	48.1061	0	1	0	1
210	3	9.2	9.7	43.9376	-13.8308	18.9202	1.148	0.0950203	51.2866	92.6503	6.65787	0.349659	210		143.937	0.0950203	145.18	7.00753	35.6313	0	1	0	1
211	1	12.2	10.5	45.5296	-15.8843	22.0849	0	6.29604	61.1062	1.26489	3.03923	0.276238	211		62.3711	6.29604	68.6671	3.31547	97.972						1
212	3	11.1	9.9	42.9765	-15.4599	20.5211	0.644	0.082852	20.4663	34.2573	3.68229	0.267695	212		54.7236	0.082852	55.4504	3.94998	37.3995	0	1	0	1
213	3	10.5	8.5	42.3744	-15.6892	21.016	0.2885	0.322395	22.6837	23.0127	5.01993	0.787428	213		45.6964	0.322395	46.3073	5.80736	49.64	0	1	0	1
214	4	10.5	8.9	44.759	-15.9651	22.6179	0.0075	20.6149	0.0892538	0.344641	2.90089	0.219136	214		0.433895	20.6149	21.0563	3.12002	20.5704					1
215	4	11.2	11.8	44.9678	-16.7909	24.0409	2.0005	0.233254	0.822399	33.5572	2.61901	0.283617	215		34.3796	0.233254	36.6134	2.90262	2.39211	0	0	1	1
216	3	9.6	9.8	42.2068	-13.9574	18.7115	0.54	0.0957389	30.6124	19.8256	3.08039	0.175005	216		50.4379	0.0957389	51.0737	3.25539	60.6932	0	1	0	1
217	1	10.1	10.5	44.5656	-16.5721	22.7611	0.593	0.0551564	21.2129	28.0517	1.93733	0.16093	217		49.2646	0.0551564	49.9128	2.09826	43.0592	0	1	0	1
218	1	11.6	10.3	41.1986	-11.9642	15.887	0.0155	0.0873116	41.2397	24.7605	2.67114	0.331182	218		66.0002	0.0873116	66.103	3.00233	62.4842	0	1	0	1
219	4	11.6	10.8	44.3042	-16.4092	23.1838	2.068	0.45193	1.24166	54.0008	3.4512	0.193334	219		55.2425	0.45193	57.7624	3.64454	2.24766	0	0	1	1
220	1	12.2	9.8	44.2256	-15.9458	22.1356	0.026	0.236858	1.33833	70.0298	3.34681	0.275255	220		71.3682	0.236858	71.631	3.62206	1.87524	0	0	1	1
221	4	11.9	11.9	41.4626	-15.839	20.4569	0.936	0.371205	0.763985	38.0862	5.20475	0.227183	221		38.8502	0.371205	40.1574	5.43193	1.96649	0	0	1	1
222	3	9.7	9.9	42.5988	-14.233	18.0656	0.277	0.0203896	15.998	10.2875	2.62336	0.329849	222		26.2854	0.0203896	26.5828	2.95321	60.8624	0	1	0	1
223	3	9.6	9	43.906	-14.4884	19.7103	0.546	0.0451908	41.4651	28.3714	3.35094	0.195544	223		69.8365	0.0451908	70.4277	3.54649	59.3745	0	1	0	1
225	4	11.6	10	43.5528	-15.6252	20.909	0.702	0.103336	0.91663	40.5218	3.09535	0.387508	225		41.4385	0.103336	42.2438	3.48286	2.21203	0	0	1	1
226	4	10.9	8.6	42.3464	-13.7864	17.7575	0.6665	0.0659383	25.207	23.4573	3.25465	0.20701	226		48.6643	0.0659383	49.3967	3.46166	51.7977	0	1	0	1
227	1	11	11	43.4937	-13.7567	18.1216	0.0305	0.0864491	29.1721	42.5641	2.48351	0.649661	227		71.7363	0.0864491	71.8532	3.13318	40.6658	0	1	0	1
228	0	8.9	7.4	45.5894	-15.6446	21.4058	0.0065	0.114406	0.924897	33.4766	1.85092	0.710842	228		34.4015	0.114406	34.5224	2.56176	2.68854	0	0	1	1
229	4	12.2	11.4	46.0473	-17.9109	25.2709	0.476	0.0210641	0.651628	23.9166	2.53864	1.16979	229		24.5682	0.0210641	25.0653	3.70844	2.65232	0	0	1	1
230	4	13	11.4	43.3854	-15.8225	21.0815	1.3125	0.262973	23.4481	27.9296	5.85846	0.451215	230		51.3777	0.262973	52.9532	6.30967	45.6388	0	1	0	1
231	4	11.4	9.8	43.9147	-16.8745	23.5017	0.372	0.135934	0.944111	44.5912	3.66064	0.343392	231		45.5353	0.135934	46.0432	4.00403	2.07336	0	0	1	1
232	4	12.2	11	46.865	-17.5015	25.8348	0.612	0.0579104	0.732216	44.3063	2.80363	0.388595	232		45.0385	0.0579104	45.7084	3.19222	1.62575	0	0	1	1
233	1	10.4	9.9	42.2907	-13.272	17.2737	0.36	2.76726	83.7432	1.77041	3.29436	0.309601	233		85.5136	2.76726	88.6409	3.60396	97.9297	1	0	0	1
234	4	16.5	12.6	42.1362	-16.0313	21.2942	2.015	0.163597	45.9201	39.0762	4.16581	0.419449	234		84.9963	0.163597	87.1749	4.58526	54.026	0	1	0	1
236	4	11.1	9.6	44.4528	-16.1423	22.5127	0.8745	0.212032	30.0301	44.4887	5.02847	0.157948	236		74.5189	0.212032	75.6054	5.18642	40.2987	0	1	0	1
237	4	12	10	46.73	-17.2459	24.4495	0.452	0.217827	80.4389	1.43135	2.58138	0.339161	237		81.8703	0.217827	82.5401	2.92054	98.2517	1	0	0	1
238	1	9.4	9.2	45.0331	-16.6007	22.9204	0	0.0156064	15.0026	21.5979	2.23738	0.64123	238		36.6005	0.0156064	36.6161	2.87861	40.9901	0	1	0	1
239	1	13.2	10.2	43.1437	-14.681	18.6369	0.0075	0.0458074	26.0778	35.3835	3.70413	0.625697	239		61.4613	0.0458074	61.5146	4.32983	42.4296	0	1	0	1
240	3	13.4	12.3	47.4546	-16.8912	24.2546	0.88	0.0293515	20.769	57.179	4.95351	0.236701	240		77.9481	0.0293515	78.8574	5.19021	26.6447	0	1	0	1
241	1	9.6	9.1	43.2962	-15.2663	20.1871	0.6355	1.49159	65.7963	1.39257	4.50283	0.252634	241		67.1888	1.49159	69.3159	4.75547	97.9274	1	0	0	1
242	1	12.2	10.8	43.4053	-13.6482	18.1291	0.548	0.349641	74.4548	1.15551	2.90912	0.242646	242		75.6103	0.349641	76.5079	3.15176	98.4718	1	0	0	1
243	4	13.7	11.7	43.2705	-14.822	20.2632	0.6735	0.141093	26.9407	35.9351	3.68867	0.245895	243		62.8758	0.141093	63.6904	3.93457	42.8475	0	1	0	1
244	4	10.9	9.1	47.3351	-15.8184	22.8902	1.188	0.032673	11.6102	48.1652	2.09153	1.2848	244		59.7754	0.032673	60.9961	3.37633	19.4231	0	1	0	1
245	3	11	8.4	41.2271	-13.686	17.9247	0.658	0.0246864	20.8334	27.7246	2.99293	0.454972	245		48.5581	0.0246864	49.2408	3.4479	42.9042	0	1	0	1
246	4	11.2	9.5	44.0306	-14.7836	20.5067	0.554	0.0100241	12.465	27.4802	2.26023	0.602293	246		39.9452	0.0100241	40.5093	2.86252	31.2052	0	1	0	1
247	1	12.1	11.2	44.5118	-15.2452	22.8693	0.456	0.126508	23.241	40.4535	3.12409	0.146662	247		63.6945	0.126508	64.277	3.27075	36.4882	0	1	0	1
248	4	13.7	12.2	43.326	-14.3332	18.6238	0.7545	1.62678	81.3309	1.487	2.86096	0.253334	248		82.8179	1.62678	85.1992	3.11429	98.2045	1	0	0	1
249	1	12	12	45.5492	-15.9715	21.4993	0	1.53824	55.0827	1.14125	2.88902	0.457053	249		56.224	1.53824	57.7622	3.34608	97.9702	1	0	0	1
250	1	10.8	10.7	42.9721	-15.5395	20.9242	0.2385	0.11171	1.03932	33.4094	2.71285	0.265539	250		34.4487	0.11171	34.799	2.97839	3.017	0	0	1	1
251	4	6.8	4.5	41.3846	-14.0087	17.9531							251
252	1	6.4	6.1	41.197	-13.0498	15.7082	0	0.517064	0.681187	53.8193	3.99965	0.361227	252		54.5005	0.517064	55.0176	4.36087	1.24987	0	0	1	1
253	3	13.5	11.4	41.225	-14.2109	19.0239	0.7425	0.250926	2.03407	92.1338	4.50049	0.413698	253		94.1679	0.250926	95.1613	4.91418	2.16004	0	0	1	1
254	3	8.6	8.2	43.5067	-15.1455	21.4148	0.3055	0.0119896	12.5063	38.9402	2.46407	0.4543	254		51.4465	0.0119896	51.764	2.91837	24.3094	0	1	0	1
255	4	11.4	11.2	44.2798	-16.0925	22.1697	1.7295	0.0460543	0.976911	40.5378	3.4985	0.284631	255		41.5147	0.0460543	43.2903	3.78313	2.35317	0	0	1	1
256	2	13.1	12.4	44.3686	-14.5357	20.5529	0.357	0.130643	18.442	32.2182	3.24319	0.123504	256		50.6601	0.130643	51.1478	3.36669	36.4033	0	1	0	1
257	4	11.5	6.8	44.9189	-15.3943	21.2746	0.5585	0.223194	1.01915	39.7544	3.24179	0.188383	257		40.7736	0.223194	41.5553	3.43017	2.49953	0	0	1	1
258	4	8.1	8.5	44.0958	-14.0808	20.4339	0.773	0.170197	19.2392	31.8943	3.05991	0.177519	258		51.1335	0.170197	52.0767	3.23743	37.6255	0	1	0	1
259	3	11.4	10.9	44.3182	-15.9077	21.0443	0.6855	2.58403	67.9153	1.76225	2.59008	0.496403	259		69.6776	2.58403	72.9471	3.08649	97.4708	1	0	0	1
260	3	10.1	11.3	44.1832	-15.9265	21.7965	0.7905	0.222946	31.1757	46.7343	3.56209	0.255735	260		77.91	0.222946	78.9235	3.81783	40.015	0	1	0	1
261	0	8.8	7.2	40.9555	-12.9256	16.5548	0.0075	0.476616	67.5533	1.31595	5.19626	0.213166	261		68.8693	0.476616	69.3534	5.40943	98.0892	1	0	0	1
262	3	12	10.6	42.6924	-14.7069	19.8403	0.754	2.6135	75.1953	1.76272	4.06852	0.199858	262		76.958	2.6135	80.3255	4.26838	97.7095	1	0	0	1
263	4	11.9	11	43.1942	-15.4861	20.8517	1.096	0.206511	1.46047	57.2941	3.81005	0.20241	263		58.7546	0.206511	60.0571	4.01246	2.48571	0	0	1	1
264	4	10.8	9.5	43.7168	-16.5242	22.5251	0.663	0.442425	1.15735	40.9896	4.47349	0.528197	264		42.1469	0.442425	43.2524	5.00169	2.74598	0	0	1	1
265	1	9.9	9.1	44.8248	-15.4761	21.1787	0	0.00886905	24.1547	30.8844	2.54631	0.254394	265		55.0391	0.00886905	55.0479	2.8007	43.8864	0	1	0	1
266	4	11.5	10	40.8533	-13.9945	18.1654	0.277	0.154519	1.46466	52.9446	2.44863	0.516172	266		54.4093	0.154519	54.8408	2.96481	2.69193	0	0	1	1
267	3	7.9	7.2	43.3211	-15.7931	20.7497	0.956	0.0191995	25.3355	27.3397	3.0987	0.328634	267		52.6752	0.0191995	53.6504	3.42733	48.0976	0	1	0	1
268	3	8.8	8.4	40.2507	-11.7601	15.6972	0.246	0.140761	13.7588	19.761	3.8958	0.247513	268		33.5198	0.140761	33.9066	4.14331	41.0467	0	1	0	1
269	4	10	10.8	44.3813	-15.1763	21.7272	0.012	0.478049	1.63542	78.8267	2.71515	0.22929	269		80.4621	0.478049	80.9522	2.94444	2.03253	0	0	1	1
270	0	11	10.5	47.7949	-17.5265	25.8408	0	0.257601	60.8936	1.31735	2.79417	0.216966	270		62.211	0.257601	62.4686	3.01113	97.8825	1	0	0	1
271	3	11.1	10.6	43.1597	-15.4	19.9801	0.506	0.242068	58.474	1.11339	3.46556	0.19219	271		59.5874	0.242068	60.3355	3.65775	98.1315	1	0	0	1
272	4	8.6	8.6	44.2258	-16.3383	23.8378	0.0035	22.9287	0.0477398	0.557224	3.27321	0.37412	272		0.604964	22.9287	23.5372	3.64733	7.89134					1
273	1			40.8156	-13.4811	16.9072	0.356	0.114913	35.9517	18.1672	2.84713	0.180253	273		54.1188	0.114913	54.5898	3.02739	66.431	0	1	0	1
Data integrity control sums							154.65	250.714	6432.46	5883.2	672.685	86.2263								SHO rho	SHO RHO	sho RHO		sho rho	Moderately increased NAS	Final total
Sums copied from raw data sheet							154.65	250.714	6432.46	5883.2	672.685	86.2263				Mean	51.825	3.11455	Sum	42	147	42	231	8	3	242
Difference must be zero							0	0	0	0	0	0				SD	19.0667	0.892903			control sum		231
Sum in row 267 pasted as number							154.65	250.714	6432.46	5883.2	672.685	86.2263
Difference must be zero							0	0	0	0	0	0

## Sheet: Raw data
Parents and F2 plant	Trichome density	Maximum leaf length	Maximum leaf width	L	a*	b*		sum of para-hydroxy glucobarbarin and para-hydroxy epiglucobarbarin		Gluconasturtiin	Glucobarbarin	Epiglucobarbarin	Glucobrassicin	4-Methoxyglucobrassicin
G1	0	7.9	7.6	40.0737	-11.0536	13.8004		0		0.0700508	57.8935	0.802005	2.934	0.364783
P4	4	12.6	10.36	42.6218	-15.0659	19.6526		2.445		0.0848391	2.03121	116.046	1.74907	0.142802
1	1	11	10.5	44.6216	-16.0032	21.4896		0.002		0.0445526	0.773604	38.2701	3.08006	0.272459
2—1	3	11.2	11	40.9777	-14.8534	18.6976		0.219		0.0061243	18.3851	18.4327	2.54831	0.189382
3—1	4	8	7.4	44.4727	-14.4126	19.0702		0.466		0.030172	14.9832	15.3559	2.12661	0.867233
4—1	4	10.5	10.5	46.1464	-16.3678	23.156		1.099		0.00623961	15.9147	26.734	2.41615	0.54972
5—1	4	11	9.5	45.6593	-14.5494	19.646		1.2845		0.0217846	42.6544	34.5988	2.30869	0.237554
6—1	4	9.5	9.5	45.4397	-15.7424	22.8963		0.468		2.22468	77.7405	1.60254	2.48374	0.424882
7—1	4	10.5	9.7	43.4698	-15.2904	20.153		0.797		0.15096	0.970872	29.6651	3.06175	0.197232
8—1	2	8.3	7.1	43.9735	-15.8967	20.4499		0.1765		0.000205994	8.41129	8.33546	0.910162	0.597245
9—1	4	10.2	8.5	44.1824	-16.3331	21.9246		0.531		0.0017825	16.1441	22.9246	2.13042	0.267894
10—1	4	8.8	7.5	42.2227	-13.4452	16.2138		0.780131		0.141871	24.055	26.4353	1.718	0.387604
11—1	1	9.5	8	43.9962	-15.8267	20.9352		0.308		0.00142082	26.0578	13.0545	1.96643	0.214616
12—1	3	12.5	9.5	46.2139	-16.0216	21.8877		0.825385		0.0200331	20.1457	23.3986	1.68719	0.277933
13—1	4	12	11.6	43.1029	-15.7234	20.6272		0		10.7263	0.144993	0.285634	2.15635	0.263406
14—1	2	8.2	7.6	42.6999	-15.7667	20.3477		0.619934		0.0468401	33.1617	21.7247	2.99646	0.328982
15—1	4	11	9.8	43.5153	-15.6391	20.5782		0		10.1057	0.145997	0.10301	3.10629	0.375279
16—1	3	14	12.7	42.9734	-16.3001	21.5109		0.55		0.102459	22.3357	22.6358	1.55183	0.347857
17—1	0	11.5	11.3	46.3071	-16.5801	23.5362		0		0.985069	59.4654	1.59724	3.03205	0.314189
18—1	4	6.9	6.4	45.798	-14.1979	20.198		0.34004		0.0309473	6.69063	12.1058	3.61383	0.859966
19	4	13.5	12	44.0826	-15.739	20.461		1.60043		0.186953	1.01395	43.7683	2.74516	0.519201
20—1	4	11	10.5	45.6428	-17.0665	24.1214		1.12181		0.261954	61.6029	1.53431	2.08497	0.712972
21—1	1	9	8.3	44.8832	-14.9347	20.7275		0.3635		0.00342518	16.4345	14.1002	1.36735	0.594572
22—1	1	11.8	11.2	46.4328	-17.9377	26.3831		1.0295		0.445533	58.6376	1.47962	3.11069	0.336716
23—1	2	11.5	11	42.9986	-14.4292	17.7495		1.405		0.0097974	29.3987	18.1157	2.13357	0.302255
24—1	1	8.7	7.9	45.4282	-16.1009	21.9251
25—1	1	12	11.8	45.6217	-16.5008	23.3245		0.9885		0.0246546	19.8011	22.5611	2.1603	0.230696
26—1	1	12.1	10.7	44.7981	-15.4927	21.2203		0		2.68873	82.573	1.99352	3.26013	0.241354
27—1	4	12.1	10.7	43.6682	-16.6385	22.2978		1.857		0.102028	1.56504	46.4427	2.10009	0.406694
28	1	11	10.7	45.5216	-15.1928	20.3777		0.5405		0.370234	87.4006	2.10042	2.26221	0.359312
29—1	4	11	9.1	42.9728	-15.8185	21.2468		0.601		0.0140723	0.999051	24.2069	2.78651	0.567867
30—1	0	15.3	13.1	43.68	-16.1702	21.1516		0		0.0548342	22.732	33.9965	2.14164	0.209489
31—1	2	12.5	11.4	44.0088	-15.6963	21.1371		0.7015		0.717536	60.6192	1.37659	3.49062	0.239006
32—1	3	9.7	9.6	42.2469	-14.9892	19.5176		1.6375		0.190571	21.5509	29.9659	2.83748	0.313552
33	4	13.9	14.2	44.4085	-16.9982	23.7184		1.567		0.117698	0.88891	40.0686	4.66608	0.390432
34—1	1	7.5	6.8	41.765	-12.913	16.0481
35—1	3	7.4	6.6	43.1747	-16.014	20.2633		0.7515		0.00756988	10.2876	7.75272	1.49766	0.602832
36—1	3	11.3	10.7	40.9111	-16.4497	21.6599		0.8935		0.101754	0.911537	43.4658	2.24861	0.143047
37—1	3	13.5	11.5	47.7794	-16.8379	23.8152		0.898		1.18668	100.871	1.5901	3.59635	0.161711
38—1	3	12	12	45.8245	-17.057	23.4893		1.458		0.772003	60.2658	0.968854	3.28963	0.232679
39—1	3	11.8	11.4	41.9626	-15.1295	20.5854		2.003		0.109523	1.19335	52.8585	2.64536	0.241112
40—1	0	9	8.5	41.4307	-14.3691	18.0857		0.657		1.31463	46.1874	0.972405	2.50442	0.168201
41—1	3	11.4	8.6	40.6867	-12.5717	15.3621		0.366		0.150628	23.9735	29.8984	3.28239	0.250475
42—1	1	14.5	11	43.2934	-14.5307	19.5762		0		0.156388	1.28773	56.3166	2.71697	0.240373
43—1	2	6.5	4.7	43.9703	-15.1295	19.2003		0.262		0.00234717	11.0324	8.0647	2.88358	0.59694
44—1	3	9.6	8.1	41.8405	-14.0771	17.8999		0.5385		0.103899	0.878842	40.762	3.31885	0.142076
46—1	2	9.6	8.4	42.041	-12.8229	16.7775		0.3805		0.0155178	29.1135	19.3711	1.65052	0.368954
47—1	3	12	10.7	44.9908	-16.3134	22.8208		1.34534		0.107455	38.9713	23.6529	2.73418	0.614522
48—1	3	9.6	10.2	42.7885	-15.8503	20.355		1.0365		0.016574	28.2989	25.6854	3.25068	0.329789
49—1	1	10.3	10.3	41.1084	-15.2419	19.009		0		0.000451621	17.3881	34.9245	1.53931	0.356922
50	0	9.8	8.9	45.0873	-16.7067	23.8986		0.0225		0.423371	0.979433	44.918	1.6419	0.960691
51	3	5.7	4.7	40.542	-13.0764	16.2432
52—1	4	12.5	11.2	42.501	-14.9595	19.1918		0.576		0.033987	0.469004	28.4738	2.82282	0.397411
53—1	1	9.8	9.3	42.6287	-13.8087	16.5252		0.7665		0.00310498	38.6351	38.2848	3.66723	0.376007
54—1	2	13	11.4	42.8746	-15.1932	19.3069
55—1	4	11.3	11.8	44.6688	-16.4173	22.1288		0.346		0.0517557	8.80447	11.1769	0.853567	0.262665
56—1	3	14.5	13.7	41.6419	-15.7006	20.3982		0.934		0.0121845	16.6235	35.9546	2.00602	0.273658
57	3	13.3	12.1	44.1087	-16.386	22.6216		0.9595		0.0342353	14.3056	16.2795	1.80755	0.32759
58—1	1	11.3	10.6	41.7245	-14.9489	18.5267		0.017		0.0267326	13.614	33.2531	1.92301	0.413131
59—1	3	13	11.2	42.3678	-16.88	22.9866
60	2	13	14.1	44.6532	-16.6651	22.5506		0.608		0.17997	62.6679	1.13124	1.29739	0.346207
61—1	3	12.6	11.3	45.2954	-16.4627	22.323
62—1	0	11.5	10.4	45.0101	-16.0378	21.4373		0.5735		0.176023	52.6441	27.4179	3.58817	0.183887
63—1	4	11.4	10.6	43.3564	-17.0032	23.4807
64—1	0	11.2	11.2	41.8955	-15.5144	19.4571		0		0.0153287	22.7962	29.6654	2.34875	0.237466
65—1	4	13.2	11.9	43.6978	-15.9332	20.5378		0		25.1565	2.8298	0.448429	4.35139	0.665626
66—1	1	11.5	9.7	43.0129	-15.8212	20.2163		0		0.0484078	16.1946	25.729	2.50408	0.285747
67—1	3	12.5	11.7	42.8238	-15.3441	20.1107		0.7115		0.000518204	18.3321	19.7469	3.10848	0.243732
68—1	3	10.5	9.7	43.4596	-15.8807	20.5606		1.307		0.872827	74.7653	1.35143	4.52564	0.18837
69—1	4	11.3	9.1	43.126	-15.3095	20.1032		0.7265		0.0172867	0.948233	26.8367	1.77078	0.503194
70—1	4	13.7	11.8	44.8447	-16.1435	21.6295		0.842		0.216846	1.04385	49.9071	2.66866	0.425649
71—1	1	13.2	11	43.3215	-15.3658	19.98		0.293		0.0286384	18.698	26.1628	2.06771	0.256771
72—1	3	11.9	11.4	43.1682	-15.4248	20.4448		0.539		0.0153531	10.5824	32.4508	2.2045	0.192951
73—1	2	9.7	9.1	45.0193	-16.7619	22.6181		0.902		0.00187994	20.8891	12.2363	2.48124	0.457361
74—1	0	7.8	6.2	43.9043	-15.7506	20.3088		0		0.0125379	25.7094	24.279	1.71081	0.667576
75—1	2	12.4	11	42.2704	-13.919	17.4389		0.204		0.0245259	30.3169	0.583745	1.03758	0.163489
78—1	3	12.4	13.2	45.8972	-17.3417	24.418		0.607		0.791732	59.3343	0.864448	1.88546	0.203524
79—1	3	9.5	10	43.8188	-16.527	21.5515		1.2855		0.056819	57.6638	0.714195	1.98812	0.0992866
80—1	4	8.5	8.7	41.8065	-15.6709	19.8136		1.8085		0.00292344	31.6789	16.2321	4.46521	0.254048
81—1	3	8.4	6.5	42.8316	-14.7609	18.5932		0.681		0.0120964	28.3018	12.8937	1.8887	0.98554
82—1	2	13	12.5	46.6315	-16.3618	22.6099		0.544		0.0315552	16.2379	11.1562	1.123	0.12493
83—1	3	12.5	12	42.8475	-15.9566	20.7632		2.104		0.098458	59.5885	0.684726	2.91174	0.25402
84—1	3	10.6	9.7	41.7993	-15.0416	18.494		0.829		0.0210221	6.54434	11.8883	1.75132	0.336228
87—1	3	11.5	12	43.3578	-15.459	19.8476		1.0155		0.0322797	16.0575	18.2684	1.75666	0.278882
88—1	2	10.6	10.1	40.5095	-15.0338	18.4867		0.26		0.00701133	0.554152	23.6182	2.84458	0.244695
89—1	3	9.5	8.7	43.3785	-15.1823	19.5199		1.621		0.00464329	24.2296	12.9833	1.55297	0.264943
90—1	1	10.9	9.7	44.8356	-16.5957	22.0208		0.79		0.0323996	33.7161	17.5272	2.6077	0.235528
91—1	3	13.6	12.5	42.3412	-14.4216	17.8651		0.44		0.0166427	20.798	32.7966	3.31298	0.262715
92—1	3	10.6	9.9	43.8012	-15.4821	20.1387		0.2735		0.017343	27.5939	18.1718	1.9789	0.359576
93—1	3	11.3	9.8	43.8062	-15.3793	19.6955		1.109		0.0369738	25.0497	31.1383	2.18733	0.34633
94—1	3	10.5	9	40.6536	-14.0005	16.5577		0.761		0.0114984	43.2793	0.717448	2.06815	0.421779
95—1	4	6.5	5.5	44.5623	-15.5951	22.4211
96—1	1	8	7.6	42.4932	-13.9591	17.3253		0.038		0.00596903	30.5653	18.4996	1.82692	0.647953
97—1	0	11.5	9.8	44.7071	-14.4178	19.4625		0.0455		0.00625603	9.27679	12.0452	1.67209	0.200136
98—1	3	14	11.9	45.3082	-16.2553	22.3488		0.734		0.00264927	12.1667	30.3075	2.10707	0.172813
99—1	3	12	10.7	41.5075	-14.8405	18.2981		0.5995		0.00428736	16.9307	17.0031	2.29963	0.539898
100-1	0	6.8	5.2	41.7911	-13.7044	17.6677		0.6125		0.36569	26.0078	38.5711	3.81956	0.701013
101-1	3	13	11.8	44.7397	-15.1197	19.9111		0.7915		0.177316	40.7303	26.16	2.3492	0.159899
102-1	2	13	10.1	45.6321	-15.9048	21.6615		0.917		0.00563879	15.7234	31.8496	2.06699	0.333347
103-1	3	9.3	7.6	44.8044	-16.2385	21.66		0.298		0.00474914	17.6943	22.3141	3.19944	0.188005
104-1	3	11.5	8.7	43.826	-16.0121	21.3671		0.9435		0.806225	81.8559	1.547	2.98603	0.323821
105-1	3	9.9	8.7	43.7388	-17.0977	23.7916		0.726		7.80038e-05	8.40475	15.9717	2.06632	0.304492
106-1	3	11.6	9.9	44.1197	-15.9538	21.4814		0.3715		0.015191	11.3319	18.2355	1.93212	0.534056
107-1	4	10	8.1	42.6576	-14.5869	18.3367		0.638		0.0105028	13.351	27.1738	2.26888	0.561636
108-1	2	12.1	12	45.2265	-15.8232	21.5624		0.009		1.68335	71.6206	1.30241	2.70852	0.378742
109-1	3	12.6	11.6	46.6156	-17.4694	24.923		1.43		0.117049	24.5691	30.4594	2.18645	0.18336
110-1	3	12.6	9.7	44.2654	-15.2455	20.3923		0.437		0.0197543	13.0257	29.767	2.06645	0.204951
111-1	0	13.7	11.8	44.5336	-16.1852	21.8374		0.0355		0.0253192	21.2601	35.6689	3.42757	0.103291
112	2	8.5	8.3	44.74	-15.7287	21.7251		0.489		0.00495364	16.5812	13.1118	1.26131	0.427412
113-1	2	9.2	8.9	41.9372	-14.263	17.9607		0.448		0.00786213	14.4608	27.4673	3.0565	0.38269
114-1	2	10.4	10.5	42.8782	-15.6966	20.4446		0.4815		0.766718	47.1622	0.895324	2.00766	0.106253
115-1	4	11.4	7.4	44.9373	-16.155	21.8512		0.0225		20.6719	1.45635	0.136806	2.86079	0.313104
117-1	0	11.5	9.2	42.0379	-13.7742	17.0063		0.0465		0.12548	22.647	22.2461	2.72442	0.346484
118-1	3	11.7	10.2	43.9178	-15.6788	20.4248		0.4485		0.0581545	21.343	27.5535	1.89719	0.299283
120-1	1	13.1	11.9	45.1779	-16.5855	22.1437		0.4755		0.0108497	18.3936	39.6599	2.52976	0.202649
121-1	1	10.6	9.2	42.6911	-14.4516	18.7623		0.714		0.0394206	24.3996	25.5174	2.1634	0.173977
122-1	3	13	10.6	45.0366	-15.7574	21.3663		0.48		0.0999293	27.2796	41.8341	3.11616	0.186497
124-1	3	11.4	10.1	46.9181	-16.4549	22.9684		0.584		0.283199	20.9972	24.4165	2.51624	0.621503
125-1	4	13.6	12.3	43.4792	-15.3382	20.4919		0.816658		0.0384233	1.31802	43.9982	3.34476	0.249859
126-1	1	11	9.7	43.1744	-16.1272	21.2053		0		5.98804	56.2872	1.36398	2.80543	0.248074
128-1	3	8.3	7.6	42.0349	-14.2523	19.262		0.7095		0.410992	75.7962	1.27874	2.60331	0.444675
129-1	0	9.5	9.3	42.3927	-14.5805	17.9967		0.018		0.00155946	15.4676	15.9106	2.34369	0.561435
130-1	3	13.6	12.5	44.3406	-16.7176	23.4488
133-1	0	14.3	11.5	44.2381	-15.6369	19.8173		0.0345		0.0635579	44.7246	20.4483	3.36393	0.229546
134-1	4	12.5	11.5	46.9781	-18.3902	26.5766
135-1	4	13.2	11.2	47.1008	-17.0298	24.707		1.3385		2.56909	67.2532	1.09276	3.00385	0.169169
136-1	3	9.5	9.8	46.2338	-15.8881	24.0785		0.546		0.797832	56.6738	0.929291	2.62408	0.23418
137-1	4	10.3	9.3	41.8871	-13.8804	17.6092		0.5565		0.018748	21.9068	18.9666	2.83952	0.471346
138-1	1	8.4	8.7	44.2974	-15.2617	19.9624
139-1	4	11	9.1	42.9567	-16.572	21.9804		1.629		0.0284348	21.6517	21.6342	2.50054	0.468631
140-1	3	11	9.3	44.433	-15.785	22.0931		0.7935		2.05384	46.9058	0.854979	3.93309	0.344813
141-1	4	10.8	11.4	43.819	-15.2981	23.0062		0.51		0.102148	12.8138	39.151	3.78354	0.301903
144-1	3	11	9.5	42.5597	-14.4623	20.3805		0.9875		0.0125492	14.4616	12.1847	2.41993	0.349775
145-1	4	13.2	9.5	45.8343	-15.8838	22.1343		0.826		0.0359335	18.7807	25.2159	3.08486	0.187797
146-1	4	11.6	9.6	47.9383	-18.291	27.9157		1.593		2.83087	100.083	1.90271	3.05509	0.0580893
147-1	2	13.7	12.1	44.8395	-13.8646	18.4478		0.6115		0.00726241	15.8522	7.48713	1.18659	0.182826
148-1	3	11.4	8.5	44.3297	-16.4627	22.518		0.9875		0.0231189	40.6916	22.3525	2.59702	0.203487
149-1	4	12.2	9.9	43.6995	-17.1879	24.644		1.103		1.46718	69.061	1.30663	3.717	0.250011
150-1	1	12.6	11.1	45.8019	-17.2185	25.1585		0.5565		0.0243786	18.3835	27.8566	2.03811	0.391092
151	4	14.1	13.2	46.7303	-17.6796	25.6062		1.694		0.15464	1.30062	50.2488	2.40626	0.205787
153	3	10	8.9	44.4085	-15.9914	20.9138		0.182		0.000944064	7.87291	7.35783	2.39686	0.717846
154	0	10.8	11	47.1172	-17.403	26.8662		0		0.10849	18.9755	29.8096	1.91659	0.257869
155	4	15.4	14	48.55	-18.6324	28.3886		0		28.6268	2.10259	0.291046	3.10163	0.350851
156	3	13.7	12.4	43.5964	-15.1401	19.4189
157	1	12.2	13.1	47.6961	-17.4521	25.6784		0		0.0659429	14.1609	14.958	2.58343	0.319719
158	3	10.1	10.1	44.7723	-15.8976	21.1359		0.1875		0.00759056	15.49	16.9036	2.13137	0.50957
159	0	12.7	11.2	45.0151	-15.6103	21.9422		0.501		0.200776	32.8407	42.2396	2.10531	0.264821
160	1	11	9.2	44.1339	-15.568	21.1111		0.1905		0.0130944	14.7294	19.9473	2.59349	1.37621
161	4	11	10	44.7901	-16.7005	24.921		0.874		0.278834	0.916822	53.3703	4.80712	0.280334
162	4	11.4	8.8	44.4309	-16.0018	21.8575		0.6535		0.0179592	21.0175	18.6257	1.65672	0.45197
163	4	13.7	9.6	47.2389	-17.4521	24.6479		0.5605		0.154021	1.18721	60.4891	3.92119	0.327333
164	3	9.5	8.3	42.5444	-13.7766	17.2478		0.3065		0.0466937	19.3811	22.3815	3.06975	0.306679
165	4	11.7	10.5	41.8648	-13.8273	18.7973		1.952		0.0409891	22.596	50.3296	2.3001	0.42243
166	4	9.7	7.5	44.6847	-13.8406	19.7806		0.579		0.0308419	27.2619	23.5761	2.86935	0.384252
167	3	9.8	9.7	43.4778	-15.0471	19.7399		0.2155		0.000810139	10.3862	19.7665	2.23688	0.412738
168	4	11.5	10.9	43.2208	-15.2426	19.7073		0.2615		0.0461166	0.512561	39.2404	1.57352	0.216904
169	4	11.6	10.5	43.8342	-15.5686	21.6356		1.046		0.235672	1.39595	65.4774	2.8977	0.487496
170	3	9	8.8	44.2685	-13.8918	18.8451		0.8045		0.0382011	30.435	20.8275	3.9948	0.150716
171	2	11	9.2	43.2152	-14.1217	18.5664		0.4695		0.117	29.4155	37.455	3.59136	0.230112
172	3	12.1	10.7	43.5886	-15.3775	20.1483		0.3945		0.0243662	24.4256	30.951	2.18746	0.226662
173	2	12.9	10.5	45.0772	-15.0632	20.9815		0.743		0.0636045	34.611	22.202	2.91432	0.19726
174	4	10.7	10.6	45.7713	-16.1695	22.3881		0		25.3777	0.177673	0.453195	2.61794	0.514899
175	2	9.2	9.2	45.5292	-16.9452	23.7314		0		0.113984	34.0688	18.4196	3.32206	0.193788
176	3	12.3	10.6	45.7723	-16.3565	22.4777		0.6815		0.0923797	37.5104	23.7236	2.02347	0.230266
177	3	12.2	11	45.135	-16.16	21.7742		0.516		1.82901	66.8709	1.85567	2.3968	0.405045
178	2	10.8	9.7	44.8205	-16.3718	21.5947		0.5545		0.0609405	14.9475	11.8109	1.51865	0.490205
179	1	11.6	11.2	45.0895	-15.8979	22.0949		0.0115		0.127175	18.1653	31.3574	1.89478	0.208383
181	3	12.1	11.2	47.3026	-17.8428	26.5115		0.627		0.0279662	12.5301	20.8279	2.44027	0.74332
182	2	12.9	10	43.2101	-15.6008	20.0186		0.887		0.0122667	7.98582	13.2595	1.70577	0.220816
183	3	12	11.4	43.6499	-16.1604	21.5874		0.3		0.0311773	12.1584	30.2082	2.01428	0.51513
184	0	10.9	10.8	44.6528	-16.0159	21.5884		0.676		0.0321275	32.6757	21.363	2.02293	0.337647
185	3	13	11.6	44.1441	-15.5217	21.2919		0.767		0.0609694	22.1613	45.8292	2.85048	0.148904
186	3	13.4	11.7	43.7353	-16.1364	21.0959		0.5605		0.0689838	17.7003	22.4086	4.02747	0.229237
187	3	11	11.8	42.4304	-15.7097	21.2008		1.0465		0.0945574	20.7433	31.7777	2.02187	0.403466
188	4	10.9	10.3	43.7198	-15.9103	20.9866		0.5785		0.112188	21.6046	29.4064	3.73904	0.266101
189	3	12.9	13	45.3292	-16.5551	22.7717		0.7175		2.3382	65.494	1.18113	2.24401	0.268801
190	4	14.1	12	45.5187	-16.0685	21.9305		0.7805		1.45222	91.1794	2.05376	3.43915	0.343595
191	3	10	9.1	46.1977	-16.2969	22.668		0.3765		0.0803418	23.6219	26.577	1.54057	0.226476
192	3	13	11.4	42.7377	-14.2324	18.0504		0.686		0.0256011	45.5359	24.99	3.37848	0.186964
193	4	10.4	9.8	44.9211	-16.5214	23.0444		0.6715		0.242499	1.01795	39.9459	2.56036	0.16137
194	4	14.3	12.2	44.5296	-16.8001	22.8817		0.946		0.0929535	1.35171	56.4422	3.72432	0.600376
195	3	12	10.5	42.2831	-15.8685	20.5988		1.2225		0.00217531	17.5335	32.8702	2.47166	0.332547
196	4	8.7	8.9	45.1681	-16.9654	23.0025		0.9345		0.0944628	30.4218	20.8837	1.76462	0.436716
197	4	13.1	13	43.3501	-13.3423	17.1872		0.681		0.0688452	51.9875	31.6626	3.71238	0.304046
198	3	9.9	10.1	42.8697	-15.1336	19.3604		1.035		0.0461228	14.7419	37.1075	2.16599	0.279409
199	3	14.8	12.2	45.4706	-17.6962	25.4083		0.733		0.0462087	20.2525	29.6846	3.61774	0.492036
200	4	13.6	12	46.3459	-17.3522	24.5816		1.325		0.0312011	12.9048	29.8192	1.95156	0.614038
202	3	10.2	9.3	44.3998	-15.5501	20.8031		1.3875		0.110374	35.3448	28.7292	2.20251	0.413843
203	4	14.5	11.8	46.905	-17.9503	25.3665		1.7225		0.0509173	12.3637	14.5068	2.60426	0.88425
204	4	12	12.6	43.8649	-16.9914	23.7099		0		0.133665	1.05638	35.7358	1.75292	0.226115
205	1	12.5	11.1	45.7522	-17.3521	24.5881		0.7		0.0160998	20.9146	19.8399	3.28813	0.762472
206	4	12.5	10.6	46.0356	-16.068	22.6034		0.556		9.61708	88.1814	1.71703	3.47456	0.267894
207	1	12.5	12.5	44.0218	-16.0545	21.0289		0		0.593282	60.8845	1.336	2.91277	0.312051
208	1	11	10	42.451	-15.5122	20.4579		0.412		1.94494	59.9803	1.27654	3.07358	0.312698
209	4	10.1	11	41.6294	-13.0252	17.1915		0.7555		0.0575756	25.3957	27.3953	2.0798	0.241647
210	3	9.2	9.7	43.9376	-13.8308	18.9202		1.148		0.0950203	51.2866	92.6503	6.65787	0.349659
211	1	12.2	10.5	45.5296	-15.8843	22.0849		0		6.29604	61.1062	1.26489	3.03923	0.276238
212	3	11.1	9.9	42.9765	-15.4599	20.5211		0.644		0.082852	20.4663	34.2573	3.68229	0.267695
213	3	10.5	8.5	42.3744	-15.6892	21.016		0.2885		0.322395	22.6837	23.0127	5.01993	0.787428
214	4	10.5	8.9	44.759	-15.9651	22.6179		0.0075		20.6149	0.0892538	0.344641	2.90089	0.219136
215	4	11.2	11.8	44.9678	-16.7909	24.0409		2.0005		0.233254	0.822399	33.5572	2.61901	0.283617
216	3	9.6	9.8	42.2068	-13.9574	18.7115		0.54		0.0957389	30.6124	19.8256	3.08039	0.175005
217	1	10.1	10.5	44.5656	-16.5721	22.7611		0.593		0.0551564	21.2129	28.0517	1.93733	0.16093
218	1	11.6	10.3	41.1986	-11.9642	15.887		0.0155		0.0873116	41.2397	24.7605	2.67114	0.331182
219	4	11.6	10.8	44.3042	-16.4092	23.1838		2.068		0.45193	1.24166	54.0008	3.4512	0.193334
220	1	12.2	9.8	44.2256	-15.9458	22.1356		0.026		0.236858	1.33833	70.0298	3.34681	0.275255
221	4	11.9	11.9	41.4626	-15.839	20.4569		0.936		0.371205	0.763985	38.0862	5.20475	0.227183
222	3	9.7	9.9	42.5988	-14.233	18.0656		0.277		0.0203896	15.998	10.2875	2.62336	0.329849
223	3	9.6	9	43.906	-14.4884	19.7103		0.546		0.0451908	41.4651	28.3714	3.35094	0.195544
225	4	11.6	10	43.5528	-15.6252	20.909		0.702		0.103336	0.91663	40.5218	3.09535	0.387508
226	4	10.9	8.6	42.3464	-13.7864	17.7575		0.6665		0.0659383	25.207	23.4573	3.25465	0.20701
227	1	11	11	43.4937	-13.7567	18.1216		0.0305		0.0864491	29.1721	42.5641	2.48351	0.649661
228	0	8.9	7.4	45.5894	-15.6446	21.4058		0.0065		0.114406	0.924897	33.4766	1.85092	0.710842
229	4	12.2	11.4	46.0473	-17.9109	25.2709		0.476		0.0210641	0.651628	23.9166	2.53864	1.16979
230	4	13	11.4	43.3854	-15.8225	21.0815		1.3125		0.262973	23.4481	27.9296	5.85846	0.451215
231	4	11.4	9.8	43.9147	-16.8745	23.5017		0.372		0.135934	0.944111	44.5912	3.66064	0.343392
232	4	12.2	11	46.865	-17.5015	25.8348		0.612		0.0579104	0.732216	44.3063	2.80363	0.388595
233	1	10.4	9.9	42.2907	-13.272	17.2737		0.36		2.76726	83.7432	1.77041	3.29436	0.309601
234	4	16.5	12.6	42.1362	-16.0313	21.2942		2.015		0.163597	45.9201	39.0762	4.16581	0.419449
236	4	11.1	9.6	44.4528	-16.1423	22.5127		0.8745		0.212032	30.0301	44.4887	5.02847	0.157948
237	4	12	10	46.73	-17.2459	24.4495		0.452		0.217827	80.4389	1.43135	2.58138	0.339161
238	1	9.4	9.2	45.0331	-16.6007	22.9204		0		0.0156064	15.0026	21.5979	2.23738	0.64123
239	1	13.2	10.2	43.1437	-14.681	18.6369		0.0075		0.0458074	26.0778	35.3835	3.70413	0.625697
240	3	13.4	12.3	47.4546	-16.8912	24.2546		0.88		0.0293515	20.769	57.179	4.95351	0.236701
241	1	9.6	9.1	43.2962	-15.2663	20.1871		0.6355		1.49159	65.7963	1.39257	4.50283	0.252634
242	1	12.2	10.8	43.4053	-13.6482	18.1291		0.548		0.349641	74.4548	1.15551	2.90912	0.242646
243	4	13.7	11.7	43.2705	-14.822	20.2632		0.6735		0.141093	26.9407	35.9351	3.68867	0.245895
244	4	10.9	9.1	47.3351	-15.8184	22.8902		1.188		0.032673	11.6102	48.1652	2.09153	1.2848
245	3	11	8.4	41.2271	-13.686	17.9247		0.658		0.0246864	20.8334	27.7246	2.99293	0.454972
246	4	11.2	9.5	44.0306	-14.7836	20.5067		0.554		0.0100241	12.465	27.4802	2.26023	0.602293
247	1	12.1	11.2	44.5118	-15.2452	22.8693		0.456		0.126508	23.241	40.4535	3.12409	0.146662
248	4	13.7	12.2	43.326	-14.3332	18.6238		0.7545		1.62678	81.3309	1.487	2.86096	0.253334
249	1	12	12	45.5492	-15.9715	21.4993		0		1.53824	55.0827	1.14125	2.88902	0.457053
250	1	10.8	10.7	42.9721	-15.5395	20.9242		0.2385		0.11171	1.03932	33.4094	2.71285	0.265539
251	4	6.8	4.5	41.3846	-14.0087	17.9531
252	1	6.4	6.1	41.197	-13.0498	15.7082		0		0.517064	0.681187	53.8193	3.99965	0.361227
253	3	13.5	11.4	41.225	-14.2109	19.0239		0.7425		0.250926	2.03407	92.1338	4.50049	0.413698
254	3	8.6	8.2	43.5067	-15.1455	21.4148		0.3055		0.0119896	12.5063	38.9402	2.46407	0.4543
255	4	11.4	11.2	44.2798	-16.0925	22.1697		1.7295		0.0460543	0.976911	40.5378	3.4985	0.284631
256	2	13.1	12.4	44.3686	-14.5357	20.5529		0.357		0.130643	18.442	32.2182	3.24319	0.123504
257	4	11.5	6.8	44.9189	-15.3943	21.2746		0.5585		0.223194	1.01915	39.7544	3.24179	0.188383
258	4	8.1	8.5	44.0958	-14.0808	20.4339		0.773		0.170197	19.2392	31.8943	3.05991	0.177519
259	3	11.4	10.9	44.3182	-15.9077	21.0443		0.6855		2.58403	67.9153	1.76225	2.59008	0.496403
260	3	10.1	11.3	44.1832	-15.9265	21.7965		0.7905		0.222946	31.1757	46.7343	3.56209	0.255735
261	0	8.8	7.2	40.9555	-12.9256	16.5548		0.0075		0.476616	67.5533	1.31595	5.19626	0.213166
262	3	12	10.6	42.6924	-14.7069	19.8403		0.754		2.6135	75.1953	1.76272	4.06852	0.199858
263	4	11.9	11	43.1942	-15.4861	20.8517		1.096		0.206511	1.46047	57.2941	3.81005	0.20241
264	4	10.8	9.5	43.7168	-16.5242	22.5251		0.663		0.442425	1.15735	40.9896	4.47349	0.528197
265	1	9.9	9.1	44.8248	-15.4761	21.1787		0		0.00886905	24.1547	30.8844	2.54631	0.254394
266	4	11.5	10	40.8533	-13.9945	18.1654		0.277		0.154519	1.46466	52.9446	2.44863	0.516172
267	3	7.9	7.2	43.3211	-15.7931	20.7497		0.956		0.0191995	25.3355	27.3397	3.0987	0.328634
268	3	8.8	8.4	40.2507	-11.7601	15.6972		0.246		0.140761	13.7588	19.761	3.8958	0.247513
269	4	10	10.8	44.3813	-15.1763	21.7272		0.012		0.478049	1.63542	78.8267	2.71515	0.22929
270	0	11	10.5	47.7949	-17.5265	25.8408		0		0.257601	60.8936	1.31735	2.79417	0.216966
271	3	11.1	10.6	43.1597	-15.4	19.9801		0.506		0.242068	58.474	1.11339	3.46556	0.19219
272	4	8.6	8.6	44.2258	-16.3383	23.8378		0.0035		22.9287	0.0477398	0.557224	3.27321	0.37412
273	1			40.8156	-13.4811	16.9072		0.356		0.114913	35.9517	18.1672	2.84713	0.180253
							sum	154.65		250.714	6432.46	5883.2	672.685	86.2263
Data integrity controls							mean	0.633812		1.02752	26.3625	24.1115	2.75691	0.353386
sum	681	2871.4	2595.06	11294	-4000.09	5392.91	sd	0.501179		3.89903	23.4728	18.4466	0.892251	0.197672
sum pasted as number	681	2871.4	2595.06	11294	-4000.09	5392.91
difference must be zero	0	0	0	0	0	0
mean	2.64981	11.2164	10.137	43.9454	-15.5645	20.9841
sd	1.29675	1.8309	1.7277	1.65872	1.22453	2.42911
